# Supplementary material for: Venlafaxine besylate monohydrate
Source: Acta Crystallogr Sect E Struct Rep Online. 2013 Nov 6;69(Pt 12):o1737–8. doi: 10.1107/S1600536813027542 (PMC3885021; doi:10.1107/S1600536813027542)
Supplement: Supplementary file 1 [file e-69-o1737-sup1.cif]

##############################################################################
#                                                                            #
# This CIF contains the data in a paper accepted for publication in          #
# Acta Crystallographica Section E. It conforms to the requirements of       #
# Notes for Authors for Acta Crystallographica Section E, and has been       #
# peer reviewed under the auspices of the IUCr Commission on Journals.       #
#                                                                            #
# Full details of the Crystallographic Information File format               #
# are given in the paper "The Crystallographic Information File (CIF):       #
# a New Standard Archive File for Crystallography" by S. R. Hall, F. H.      #
# Allen and I. D. Brown [Acta Cryst. (1991), A47, 655-685].                  #
#                                                                            #
# The current version of the core CIF dictionary is obtainable from          #
# ftp://ftp.iucr.org/pub/cif_core.dic.                                       #
#                                                                            #
# Software is freely available for graphical display of the structure(s)     #
# in this CIF. For information consult the CIF software page                 #
# http://www.iucr.org/resources/cif/software.                                #
#                                                                            #
# This file may be used for bona fide research purposes within the           #
# scientific community so long as proper attribution is given to the journal # 
# article from which it was obtained.                                        #
#                                                                            #
##############################################################################
data_global
_audit_creation_method     'WinGX routine CIF_UPDATE'
_audit_conform_dict_name     cif_core.dic
_audit_conform_dict_version     2.4
_journal_date_recd_electronic     2013-09-20
_journal_date_accepted     2013-10-08
_journal_name_full     'Acta Crystallographica, Section E'
_journal_year     2013
_journal_volume     69
_journal_issue     12
_journal_page_first     o1737
_journal_page_last     o1738
_journal_paper_category     QO
_journal_paper_doi     10.1107/S1600536813027542
_journal_coeditor_code     GG2130
_publ_contact_author_name     'Corvalan, Carolina H.'
_publ_contact_author_address
;
Gerencia Materiales
GAEN - CAC - CNEA
Av. Gral. Paz 1499
(1650) San Mart/'in - Buenos Aires
Argentina
;
_publ_contact_author_email     carolinacorvalan@gmail.com
_publ_contact_author_fax     '54(011)67727121'
_publ_contact_author_phone     '54(011)67727107'
_publ_section_title
;
Venlafaxine besylate monohydrate
;
loop_
    _publ_author_name
    _publ_author_footnote
    _publ_author_address
;
Corvalan, Carolina H.
;
;
Member of Consejo Nacional de Investigaciones Cient\'ificas y
T\'ecnicas, Conicet.
;
;
Gerencia Materiales
GAEN -- CAC -- CNEA
Av. Gral. Paz 1499
(1650) San Mart\'in
Buenos Aires
Argentina
;
;
Vega, Daniel R.
;
 ?
;
Departamento F\'isica de la Materia Condensada
Gerencia Investigaci\'on y Aplicaciones
GAIyANN -- CAC -- CNEA
Av. Gral. Paz 1499
(1650) San Mart\'in
Buenos Aires
Argentina
Escuela de Ciencia y Tecnolog\'ia
Campus Miguelete, Edificio Tornav\'ias
UNSAM
Mart\'in de Irigoyen N 3100
(1650) San Mart\'in - Buenos Aires
Argentina
;
data_I
_audit_creation_method     'WinGX routine CIF_UPDATE'
_database_code_depnum_ccdc_archive     'CCDC 965362'
_chemical_name_systematic
;
[2-(1-Hydroxycyclohexyl)-2-(4-methoxyphenyl)ethyl]dimethylazanium
benzenesulfonate monohydrate
;
_chemical_formula_moiety     'C17 H28 N O2 +, C6 H5 O3 S -, H2 O'
_chemical_formula_sum     'C23 H35 N1 O6 S1'
_chemical_formula_iupac     'C17 H28 N O2 +, C6 H5 O3 S -, H2 O'
_chemical_formula_weight     453.58
_symmetry_cell_setting     triclinic
_symmetry_space_group_name_H-M     'P -1'
_symmetry_space_group_name_Hall     '-P 1'
_space_group_crystal_system     triclinic
_space_group_name_H-M_alt     'P -1'
_space_group_name_Hall     '-P 1'
loop_
    _symmetry_equiv_pos_as_xyz
    'x, y, z'
    '-x, -y, -z'
_cell_length_a     10.1163(5)
_cell_length_b     10.2176(4)
_cell_length_c     13.8162(6)
_cell_angle_alpha     72.074(4)
_cell_angle_beta     70.108(4)
_cell_angle_gamma     63.889(5)
_cell_volume     1184.53(11)
_cell_formula_units_Z     2
_cell_measurement_reflns_used     3716
_cell_measurement_theta_min     3.7773
_cell_measurement_theta_max     28.8327
_cell_measurement_temperature     293(2)
_exptl_crystal_description     prism
_exptl_crystal_colour     colourless
_exptl_crystal_size_max     0.70
_exptl_crystal_size_mid     0.30
_exptl_crystal_size_min     0.10
_exptl_crystal_density_diffrn     1.272
_exptl_crystal_density_method     'not measured'
_exptl_crystal_F_000     488
_exptl_absorpt_coefficient_mu     0.174
_exptl_absorpt_correction_type     multi-scan
_exptl_absorpt_process_details     '(CrysAlis PRO; Agilent, 2010)'
_exptl_absorpt_correction_T_min     0.84157
_exptl_absorpt_correction_T_max     1.00000
_exptl_special_details     ?
_diffrn_ambient_temperature     293(2)
_diffrn_radiation_type     MoK\a
_diffrn_radiation_wavelength     0.71073
_diffrn_radiation_source     'Enhance (Mo) X-ray Source'
_diffrn_radiation_monochromator     graphite
_diffrn_measurement_device_type     'Agilent Xcalibur (Eos, Gemini)'
_diffrn_measurement_method     '\w scans'
_diffrn_detector_area_resol_mean     16.1158
_diffrn_reflns_number     10063
_diffrn_reflns_av_R_equivalents     0.0201
_diffrn_reflns_av_sigmaI/netI     0.0473
_diffrn_reflns_theta_min     3.79
_diffrn_reflns_theta_max     28.84
_diffrn_reflns_theta_full     25.00
_diffrn_measured_fraction_theta_max     0.865
_diffrn_measured_fraction_theta_full     0.997
_diffrn_reflns_limit_h_min     -13
_diffrn_reflns_limit_h_max     12
_diffrn_reflns_limit_k_min     -12
_diffrn_reflns_limit_k_max     13
_diffrn_reflns_limit_l_min     -17
_diffrn_reflns_limit_l_max     17
_diffrn_standards_number     ?
_diffrn_standards_interval_count     ?
_diffrn_standards_interval_time     ?
_diffrn_standards_decay_%     ?
_refine_special_details
;
Refinement of <i>F</i>^2^ against ALL reflections. The weighted <i>R</i>-factor
<i>wR</i> and goodness of fit <i>S</i> are based on <i>F</i>^2^, conventional
<i>R</i>-factors <i>R</i> are based on <i>F</i>, with <i>F</i> set to zero for
negative <i>F</i>^2^. The threshold expression of <i>F</i>^2^ >
\s(<i>F</i>^2^) is used only for calculating <i>R</i>-factors(gt) <i>etc</i>.
and is not relevant to the choice of reflections for refinement.
<i>R</i>-factors based on <i>F</i>^2^ are statistically about twice as large
as those based on <i>F</i>, and <i>R</i>- factors based on ALL data will be
even larger.
;
_reflns_number_total     5366
_reflns_number_gt     3072
_reflns_threshold_expression     I>2\s(I)
_refine_ls_structure_factor_coef     Fsqd
_refine_ls_matrix_type     full
_refine_ls_R_factor_all     0.0962
_refine_ls_R_factor_gt     0.0534
_refine_ls_wR_factor_gt     0.1511
_refine_ls_wR_factor_ref     0.1631
_refine_ls_goodness_of_fit_ref     1.015
_refine_ls_restrained_S_all     1.015
_refine_ls_number_reflns     5366
_refine_ls_number_parameters     292
_refine_ls_number_restraints     0
_refine_ls_hydrogen_treatment     mixed
_refine_ls_weighting_scheme     calc
_refine_ls_weighting_details
                      'w=1/[\s^2^(Fo^2^)+(0.0896P)^2^] where P=(Fo^2^+2Fc^2^)/3'
_atom_sites_solution_hydrogens     mixed
_atom_sites_solution_primary     direct
_atom_sites_solution_secondary     difmap
_refine_ls_shift/su_max     0
_refine_ls_shift/su_mean     0
_refine_diff_density_max     0.536
_refine_diff_density_min     -0.435
_refine_ls_extinction_method     none
loop_
    _atom_type_symbol
    _atom_type_description
    _atom_type_scat_dispersion_real
    _atom_type_scat_dispersion_imag
    _atom_type_scat_source
    C C 0.0033 0.0016 'International Tables Vol C Tables 4.2.6.8 and 6.1.1.4'
    H H 0 0 'International Tables Vol C Tables 4.2.6.8 and 6.1.1.4'
    N N 0.0061 0.0033 'International Tables Vol C Tables 4.2.6.8 and 6.1.1.4'
    O O 0.0106 0.006 'International Tables Vol C Tables 4.2.6.8 and 6.1.1.4'
    S S 0.1246 0.1234 'International Tables Vol C Tables 4.2.6.8 and 6.1.1.4'
_computing_data_collection     'CrysAlis PRO (Agilent, 2010)'
_computing_cell_refinement     'CrysAlis PRO (Agilent, 2010)'
_computing_data_reduction     'CrysAlis PRO (Agilent, 2010)'
_computing_structure_solution     'SHELXS97 (Sheldrick, 2008)'
_computing_structure_refinement     'SHELXL97 (Sheldrick, 2008)'
_computing_molecular_graphics     'ORTEP-3 for Windows (Farrugia, 2012)'
_computing_publication_material
                                'WinGX (Farrugia, 2012) and PLATON (Spek, 2009)'
loop_
    _atom_site_type_symbol
    _atom_site_label
    _atom_site_fract_x
    _atom_site_fract_y
    _atom_site_fract_z
    _atom_site_U_iso_or_equiv
    _atom_site_adp_type
    _atom_site_calc_flag
    _atom_site_refinement_flags
    _atom_site_occupancy
    _atom_site_symmetry_multiplicity
    _atom_site_disorder_assembly
    _atom_site_disorder_group
    C C1 0.1498(2) 0.4789(2) 0.26437(16) 0.0404(5) Uani d . 1 1 . .
    C C2 0.1147(3) 0.6298(2) 0.22570(18) 0.0460(5) Uani d . 1 1 . .
    H H2 0.1656 0.6771 0.2385 0.055 Uiso calc R 1 1 . .
    C C3 0.0063(3) 0.7108(2) 0.16894(18) 0.0484(6) Uani d . 1 1 . .
    H H3 -0.0147 0.8116 0.1436 0.058 Uiso calc R 1 1 . .
    C C4 -0.0715(3) 0.6434(2) 0.14941(17) 0.0447(5) Uani d . 1 1 . .
    C C5 -0.0402(3) 0.4941(2) 0.18763(18) 0.0479(6) Uani d . 1 1 . .
    H H5 -0.0923 0.4476 0.1752 0.057 Uiso calc R 1 1 . .
    C C6 0.0686(3) 0.4143(2) 0.24438(18) 0.0471(6) Uani d . 1 1 . .
    H H6 0.0885 0.3137 0.2702 0.057 Uiso calc R 1 1 . .
    C C7 0.2715(3) 0.3927(2) 0.32531(16) 0.0424(5) Uani d . 1 1 . .
    H H7 0.2842 0.4664 0.3493 0.051 Uiso calc R 1 1 . .
    C C8 0.4301(2) 0.3089(2) 0.25829(15) 0.0381(5) Uani d . 1 1 . .
    C C9 0.4845(3) 0.4202(2) 0.16915(16) 0.0429(5) Uani d . 1 1 . .
    H H9A 0.4120 0.4721 0.1257 0.051 Uiso calc R 1 1 . .
    H H9B 0.4879 0.4931 0.1987 0.051 Uiso calc R 1 1 . .
    C C10 0.6391(3) 0.3478(3) 0.10163(18) 0.0533(6) Uani d . 1 1 . .
    H H10A 0.7138 0.3052 0.1431 0.064 Uiso calc R 1 1 . .
    H H10B 0.6655 0.4224 0.0446 0.064 Uiso calc R 1 1 . .
    C C11 0.6436(3) 0.2272(3) 0.05707(19) 0.0633(7) Uani d . 1 1 . .
    H H11A 0.7460 0.1782 0.0184 0.076 Uiso calc R 1 1 . .
    H H11B 0.5777 0.2710 0.0090 0.076 Uiso calc R 1 1 . .
    C C12 0.5921(3) 0.1142(3) 0.1451(2) 0.0644(7) Uani d . 1 1 . .
    H H12A 0.6645 0.0630 0.1886 0.077 Uiso calc R 1 1 . .
    H H12B 0.5896 0.0411 0.1153 0.077 Uiso calc R 1 1 . .
    C C13 0.4353(3) 0.1876(2) 0.21283(18) 0.0506(6) Uani d . 1 1 . .
    H H13A 0.4083 0.1130 0.2697 0.061 Uiso calc R 1 1 . .
    H H13B 0.3612 0.2304 0.1709 0.061 Uiso calc R 1 1 . .
    C C14 0.2189(3) 0.2928(3) 0.42343(17) 0.0492(6) Uani d . 1 1 . .
    H H14A 0.1121 0.3436 0.4529 0.059 Uiso calc R 1 1 . .
    H H14B 0.2303 0.2038 0.4046 0.059 Uiso calc R 1 1 . .
    C C15 0.2630(3) 0.3696(3) 0.5604(2) 0.0605(7) Uani d . 1 1 . .
    H H15A 0.3226 0.3349 0.6109 0.073 Uiso calc R 1 1 . .
    H H15B 0.1574 0.3994 0.5955 0.073 Uiso calc R 1 1 . .
    H H15C 0.2817 0.4528 0.5108 0.073 Uiso calc R 1 1 . .
    C C16 0.2888(4) 0.1159(3) 0.5811(2) 0.0655(7) Uani d . 1 1 . .
    H H16A 0.3171 0.0381 0.5443 0.079 Uiso calc R 1 1 . .
    H H16B 0.1854 0.1393 0.6206 0.079 Uiso calc R 1 1 . .
    H H16C 0.3535 0.0837 0.6279 0.079 Uiso calc R 1 1 . .
    C C17 -0.2610(3) 0.6691(3) 0.0731(2) 0.0761(9) Uani d . 1 1 . .
    H H17A -0.3315 0.7430 0.0331 0.091 Uiso calc R 1 1 . .
    H H17B -0.3155 0.6286 0.1384 0.091 Uiso calc R 1 1 . .
    H H17C -0.1928 0.5913 0.0344 0.091 Uiso calc R 1 1 . .
    N N1 0.3050(2) 0.2494(2) 0.50483(14) 0.0416(5) Uani d . 1 1 . .
    H H1 0.390(3) 0.232(3) 0.4746(19) 0.050 Uiso d . 1 1 . .
    O O1 -0.1776(2) 0.73441(18) 0.09278(14) 0.0630(5) Uani d . 1 1 . .
    O O2 0.53164(17) 0.23490(16) 0.32729(11) 0.0431(4) Uani d . 1 1 . .
    H H2A 0.569(3) 0.291(3) 0.326(2) 0.065 Uiso d . 1 1 . .
    S S1B 0.31436(9) 0.78902(7) 0.40428(6) 0.0623(2) Uani d . 1 1 . .
    C C1B 0.2016(4) 1.0171(3) 0.1316(2) 0.0693(8) Uani d . 1 1 . .
    H H1B 0.2502 1.0263 0.0607 0.083 Uiso calc R 1 1 . .
    C C2B 0.2834(3) 0.9237(3) 0.2047(2) 0.0603(7) Uani d . 1 1 . .
    H H2B 0.3869 0.8709 0.1833 0.072 Uiso calc R 1 1 . .
    C C3B 0.2115(3) 0.9089(2) 0.30976(18) 0.0436(5) Uani d . 1 1 . .
    C C4B 0.0585(3) 0.9889(3) 0.3397(2) 0.0551(6) Uani d . 1 1 . .
    H H4B 0.0086 0.9808 0.4103 0.066 Uiso calc R 1 1 . .
    C C5B -0.0207(3) 1.0810(3) 0.2649(2) 0.0671(7) Uani d . 1 1 . .
    H H5B -0.1244 1.1339 0.2853 0.080 Uiso calc R 1 1 . .
    C C6B 0.0514(4) 1.0953(3) 0.1618(2) 0.0675(8) Uani d . 1 1 . .
    H H6B -0.0027 1.1590 0.1119 0.081 Uiso calc R 1 1 . .
    O O1B 0.3786(3) 0.8685(2) 0.42970(16) 0.0827(7) Uani d . 1 1 . .
    O O2B 0.2046(3) 0.7435(3) 0.4929(2) 0.1248(11) Uani d . 1 1 . .
    O O3B 0.4211(3) 0.6657(3) 0.3590(3) 0.1424(13) Uani d . 1 1 . .
    O O1W 0.6618(2) 0.4063(2) 0.33801(15) 0.0604(5) Uani d . 1 1 . .
    H H1WA 0.700(4) 0.357(3) 0.393(2) 0.085 Uiso d . 1 1 . .
    H H1WB 0.590(4) 0.480(3) 0.360(2) 0.085 Uiso d . 1 1 . .
loop_
    _atom_site_aniso_label
    _atom_site_aniso_U_11
    _atom_site_aniso_U_22
    _atom_site_aniso_U_33
    _atom_site_aniso_U_12
    _atom_site_aniso_U_13
    _atom_site_aniso_U_23
    C1 0.0412(13) 0.0455(12) 0.0362(11) -0.0181(10) -0.0109(10) -0.0053(9)
    C2 0.0488(14) 0.0440(12) 0.0520(13) -0.0219(11) -0.0156(11) -0.0070(10)
    C3 0.0525(15) 0.0387(11) 0.0544(14) -0.0202(11) -0.0157(12) -0.0012(10)
    C4 0.0434(13) 0.0500(12) 0.0389(12) -0.0179(10) -0.0133(10) -0.0012(9)
    C5 0.0507(14) 0.0521(13) 0.0517(13) -0.0275(11) -0.0170(11) -0.0062(10)
    C6 0.0497(14) 0.0398(11) 0.0534(14) -0.0194(11) -0.0160(11) -0.0028(10)
    C7 0.0465(14) 0.0450(11) 0.0388(12) -0.0200(10) -0.0124(10) -0.0050(9)
    C8 0.0421(13) 0.0422(11) 0.0321(10) -0.0192(10) -0.0123(9) -0.0010(8)
    C9 0.0520(14) 0.0431(11) 0.0368(11) -0.0229(10) -0.0174(10) 0.0035(9)
    C10 0.0562(16) 0.0611(14) 0.0407(13) -0.0298(13) -0.0085(11) 0.0013(11)
    C11 0.0676(19) 0.0750(17) 0.0441(14) -0.0310(14) 0.0027(13) -0.0185(12)
    C12 0.083(2) 0.0551(14) 0.0554(16) -0.0262(14) -0.0063(14) -0.0210(12)
    C13 0.0628(16) 0.0480(12) 0.0462(13) -0.0279(12) -0.0119(12) -0.0061(10)
    C14 0.0546(15) 0.0547(13) 0.0428(13) -0.0269(12) -0.0136(11) -0.0029(10)
    C15 0.0750(19) 0.0539(14) 0.0577(15) -0.0256(13) -0.0152(14) -0.0155(12)
    C16 0.084(2) 0.0528(14) 0.0547(15) -0.0323(14) -0.0156(14) 0.0054(12)
    C17 0.069(2) 0.089(2) 0.083(2) -0.0360(17) -0.0439(17) 0.0046(16)
    N1 0.0405(11) 0.0428(10) 0.0328(10) -0.0127(9) -0.0055(8) -0.0034(7)
    O1 0.0619(11) 0.0625(10) 0.0681(11) -0.0232(9) -0.0367(9) 0.0068(8)
    O2 0.0455(9) 0.0439(8) 0.0391(8) -0.0175(7) -0.0177(7) 0.0030(6)
    S1B 0.0732(5) 0.0442(3) 0.0774(5) -0.0137(3) -0.0421(4) -0.0073(3)
    C1B 0.099(2) 0.0623(16) 0.0455(15) -0.0356(17) -0.0123(15) -0.0067(12)
    C2B 0.0573(17) 0.0531(14) 0.0662(18) -0.0184(12) -0.0067(14) -0.0182(13)
    C3B 0.0537(15) 0.0333(10) 0.0514(14) -0.0177(10) -0.0181(11) -0.0098(9)
    C4B 0.0549(16) 0.0556(14) 0.0499(14) -0.0169(12) -0.0096(12) -0.0124(11)
    C5B 0.0560(17) 0.0624(16) 0.074(2) -0.0098(13) -0.0244(15) -0.0103(14)
    C6B 0.083(2) 0.0570(15) 0.0635(18) -0.0200(15) -0.0343(16) -0.0039(13)
    O1B 0.1121(18) 0.0715(12) 0.0969(16) -0.0428(12) -0.0610(14) -0.0056(11)
    O2B 0.127(2) 0.136(2) 0.1152(19) -0.0817(19) -0.0755(18) 0.0723(17)
    O3B 0.154(3) 0.0835(15) 0.183(3) 0.0502(15) -0.122(2) -0.0687(17)
    O1W 0.0624(13) 0.0595(11) 0.0675(12) -0.0208(9) -0.0275(10) -0.0124(9)
_geom_special_details
;
All e.s.d.'s (except the e.s.d. in the dihedral angle between two l.s. planes)
are estimated using the full covariance matrix. The cell e.s.d.'s are taken
into account individually in the estimation of e.s.d.'s in distances, angles
and torsion angles; correlations between e.s.d.'s in cell parameters are only
used when they are defined by crystal symmetry. An approximate (isotropic)
treatment of cell e.s.d.'s is used for estimating e.s.d.'s involving l.s.
planes.
;
loop_
    _geom_bond_atom_site_label_1
    _geom_bond_atom_site_label_2
    _geom_bond_site_symmetry_2
    _geom_bond_distance
    _geom_bond_publ_flag
    C1 C2 . 1.388(3) ?
    C1 C6 . 1.390(3) ?
    C1 C7 . 1.515(3) ?
    C2 C3 . 1.375(3) ?
    C2 H2 . 0.9300 ?
    C3 C4 . 1.378(3) ?
    C3 H3 . 0.9300 ?
    C4 O1 . 1.369(2) ?
    C4 C5 . 1.378(3) ?
    C5 C6 . 1.377(3) ?
    C5 H5 . 0.9300 ?
    C6 H6 . 0.9300 ?
    C7 C14 . 1.516(3) ?
    C7 C8 . 1.559(3) ?
    C7 H7 . 0.9800 ?
    C8 O2 . 1.441(2) ?
    C8 C13 . 1.527(3) ?
    C8 C9 . 1.530(3) ?
    C9 C10 . 1.509(3) ?
    C9 H9A . 0.9700 ?
    C9 H9B . 0.9700 ?
    C10 C11 . 1.516(3) ?
    C10 H10A . 0.9700 ?
    C10 H10B . 0.9700 ?
    C11 C12 . 1.523(3) ?
    C11 H11A . 0.9700 ?
    C11 H11B . 0.9700 ?
    C12 C13 . 1.526(4) ?
    C12 H12A . 0.9700 ?
    C12 H12B . 0.9700 ?
    C13 H13A . 0.9700 ?
    C13 H13B . 0.9700 ?
    C14 N1 . 1.496(3) ?
    C14 H14A . 0.9700 ?
    C14 H14B . 0.9700 ?
    C15 N1 . 1.476(3) ?
    C15 H15A . 0.9600 ?
    C15 H15B . 0.9600 ?
    C15 H15C . 0.9600 ?
    C16 N1 . 1.480(3) ?
    C16 H16A . 0.9600 ?
    C16 H16B . 0.9600 ?
    C16 H16C . 0.9600 ?
    C17 O1 . 1.412(3) ?
    C17 H17A . 0.9600 ?
    C17 H17B . 0.9600 ?
    C17 H17C . 0.9600 ?
    N1 H1 . 0.78(3) ?
    O2 H2A . 0.81(2) ?
    S1B O3B . 1.405(2) ?
    S1B O1B . 1.4150(18) ?
    S1B O2B . 1.459(3) ?
    S1B C3B . 1.762(2) ?
    C1B C6B . 1.352(4) ?
    C1B C2B . 1.378(4) ?
    C1B H1B . 0.9300 ?
    C2B C3B . 1.379(3) ?
    C2B H2B . 0.9300 ?
    C3B C4B . 1.377(3) ?
    C4B C5B . 1.377(3) ?
    C4B H4B . 0.9300 ?
    C5B C6B . 1.357(4) ?
    C5B H5B . 0.9300 ?
    C6B H6B . 0.9300 ?
    O1W H1WA . 0.88(3) ?
    O1W H1WB . 0.84(3) ?
loop_
    _geom_angle_atom_site_label_1
    _geom_angle_atom_site_label_2
    _geom_angle_atom_site_label_3
    _geom_angle_site_symmetry_1
    _geom_angle_site_symmetry_3
    _geom_angle
    _geom_angle_publ_flag
    C2 C1 C6 . . 116.87(19) ?
    C2 C1 C7 . . 120.05(18) ?
    C6 C1 C7 . . 123.08(18) ?
    C3 C2 C1 . . 121.5(2) ?
    C3 C2 H2 . . 119.2 ?
    C1 C2 H2 . . 119.2 ?
    C2 C3 C4 . . 120.4(2) ?
    C2 C3 H3 . . 119.8 ?
    C4 C3 H3 . . 119.8 ?
    O1 C4 C5 . . 124.9(2) ?
    O1 C4 C3 . . 115.6(2) ?
    C5 C4 C3 . . 119.5(2) ?
    C6 C5 C4 . . 119.51(19) ?
    C6 C5 H5 . . 120.2 ?
    C4 C5 H5 . . 120.2 ?
    C5 C6 C1 . . 122.22(19) ?
    C5 C6 H6 . . 118.9 ?
    C1 C6 H6 . . 118.9 ?
    C1 C7 C14 . . 110.96(18) ?
    C1 C7 C8 . . 114.09(16) ?
    C14 C7 C8 . . 112.73(18) ?
    C1 C7 H7 . . 106.1 ?
    C14 C7 H7 . . 106.1 ?
    C8 C7 H7 . . 106.1 ?
    O2 C8 C13 . . 105.98(16) ?
    O2 C8 C9 . . 110.41(16) ?
    C13 C8 C9 . . 109.26(17) ?
    O2 C8 C7 . . 106.88(15) ?
    C13 C8 C7 . . 114.63(18) ?
    C9 C8 C7 . . 109.58(17) ?
    C10 C9 C8 . . 112.83(18) ?
    C10 C9 H9A . . 109.0 ?
    C8 C9 H9A . . 109.0 ?
    C10 C9 H9B . . 109.0 ?
    C8 C9 H9B . . 109.0 ?
    H9A C9 H9B . . 107.8 ?
    C9 C10 C11 . . 111.7(2) ?
    C9 C10 H10A . . 109.3 ?
    C11 C10 H10A . . 109.3 ?
    C9 C10 H10B . . 109.3 ?
    C11 C10 H10B . . 109.3 ?
    H10A C10 H10B . . 107.9 ?
    C10 C11 C12 . . 110.1(2) ?
    C10 C11 H11A . . 109.6 ?
    C12 C11 H11A . . 109.6 ?
    C10 C11 H11B . . 109.6 ?
    C12 C11 H11B . . 109.6 ?
    H11A C11 H11B . . 108.1 ?
    C11 C12 C13 . . 111.7(2) ?
    C11 C12 H12A . . 109.3 ?
    C13 C12 H12A . . 109.3 ?
    C11 C12 H12B . . 109.3 ?
    C13 C12 H12B . . 109.3 ?
    H12A C12 H12B . . 107.9 ?
    C12 C13 C8 . . 111.8(2) ?
    C12 C13 H13A . . 109.3 ?
    C8 C13 H13A . . 109.3 ?
    C12 C13 H13B . . 109.3 ?
    C8 C13 H13B . . 109.3 ?
    H13A C13 H13B . . 107.9 ?
    N1 C14 C7 . . 113.01(18) ?
    N1 C14 H14A . . 109.0 ?
    C7 C14 H14A . . 109.0 ?
    N1 C14 H14B . . 109.0 ?
    C7 C14 H14B . . 109.0 ?
    H14A C14 H14B . . 107.8 ?
    N1 C15 H15A . . 109.5 ?
    N1 C15 H15B . . 109.5 ?
    H15A C15 H15B . . 109.5 ?
    N1 C15 H15C . . 109.5 ?
    H15A C15 H15C . . 109.5 ?
    H15B C15 H15C . . 109.5 ?
    N1 C16 H16A . . 109.5 ?
    N1 C16 H16B . . 109.5 ?
    H16A C16 H16B . . 109.5 ?
    N1 C16 H16C . . 109.5 ?
    H16A C16 H16C . . 109.5 ?
    H16B C16 H16C . . 109.5 ?
    O1 C17 H17A . . 109.5 ?
    O1 C17 H17B . . 109.5 ?
    H17A C17 H17B . . 109.5 ?
    O1 C17 H17C . . 109.5 ?
    H17A C17 H17C . . 109.5 ?
    H17B C17 H17C . . 109.5 ?
    C15 N1 C16 . . 110.07(18) ?
    C15 N1 C14 . . 113.67(18) ?
    C16 N1 C14 . . 110.92(19) ?
    C15 N1 H1 . . 105.9(18) ?
    C16 N1 H1 . . 110.0(18) ?
    C14 N1 H1 . . 106.1(18) ?
    C4 O1 C17 . . 116.91(19) ?
    C8 O2 H2A . . 108.2(19) ?
    O3B S1B O1B . . 114.29(16) ?
    O3B S1B O2B . . 109.48(19) ?
    O1B S1B O2B . . 112.99(15) ?
    O3B S1B C3B . . 105.89(13) ?
    O1B S1B C3B . . 107.97(10) ?
    O2B S1B C3B . . 105.58(12) ?
    C6B C1B C2B . . 120.6(3) ?
    C6B C1B H1B . . 119.7 ?
    C2B C1B H1B . . 119.7 ?
    C1B C2B C3B . . 119.8(3) ?
    C1B C2B H2B . . 120.1 ?
    C3B C2B H2B . . 120.1 ?
    C4B C3B C2B . . 119.1(2) ?
    C4B C3B S1B . . 120.50(19) ?
    C2B C3B S1B . . 120.4(2) ?
    C3B C4B C5B . . 119.8(2) ?
    C3B C4B H4B . . 120.1 ?
    C5B C4B H4B . . 120.1 ?
    C6B C5B C4B . . 120.5(3) ?
    C6B C5B H5B . . 119.7 ?
    C4B C5B H5B . . 119.7 ?
    C1B C6B C5B . . 120.0(3) ?
    C1B C6B H6B . . 120.0 ?
    C5B C6B H6B . . 120.0 ?
    H1WA O1W H1WB . . 102(3) ?
loop_
    _geom_torsion_atom_site_label_1
    _geom_torsion_atom_site_label_2
    _geom_torsion_atom_site_label_3
    _geom_torsion_atom_site_label_4
    _geom_torsion_site_symmetry_1
    _geom_torsion_site_symmetry_2
    _geom_torsion_site_symmetry_3
    _geom_torsion_site_symmetry_4
    _geom_torsion
    _geom_torsion_publ_flag
    C6 C1 C2 C3 . . . . -1.0(3) ?
    C7 C1 C2 C3 . . . . 179.1(2) ?
    C1 C2 C3 C4 . . . . 0.4(4) ?
    C2 C3 C4 O1 . . . . 179.6(2) ?
    C2 C3 C4 C5 . . . . 0.3(4) ?
    O1 C4 C5 C6 . . . . -179.5(2) ?
    C3 C4 C5 C6 . . . . -0.3(4) ?
    C4 C5 C6 C1 . . . . -0.4(4) ?
    C2 C1 C6 C5 . . . . 1.0(3) ?
    C7 C1 C6 C5 . . . . -179.1(2) ?
    C2 C1 C7 C14 . . . . 134.3(2) ?
    C6 C1 C7 C14 . . . . -45.6(3) ?
    C2 C1 C7 C8 . . . . -97.0(2) ?
    C6 C1 C7 C8 . . . . 83.1(3) ?
    C1 C7 C8 O2 . . . . 179.41(16) ?
    C14 C7 C8 O2 . . . . -52.9(2) ?
    C1 C7 C8 C13 . . . . -63.5(2) ?
    C14 C7 C8 C13 . . . . 64.3(2) ?
    C1 C7 C8 C9 . . . . 59.8(2) ?
    C14 C7 C8 C9 . . . . -172.50(17) ?
    O2 C8 C9 C10 . . . . 61.5(2) ?
    C13 C8 C9 C10 . . . . -54.7(2) ?
    C7 C8 C9 C10 . . . . 178.92(17) ?
    C8 C9 C10 C11 . . . . 56.0(2) ?
    C9 C10 C11 C12 . . . . -55.1(3) ?
    C10 C11 C12 C13 . . . . 55.6(3) ?
    C11 C12 C13 C8 . . . . -56.5(3) ?
    O2 C8 C13 C12 . . . . -64.4(2) ?
    C9 C8 C13 C12 . . . . 54.5(2) ?
    C7 C8 C13 C12 . . . . 177.97(18) ?
    C1 C7 C14 N1 . . . . -158.74(18) ?
    C8 C7 C14 N1 . . . . 71.9(2) ?
    C7 C14 N1 C15 . . . . 74.7(2) ?
    C7 C14 N1 C16 . . . . -160.7(2) ?
    C5 C4 O1 C17 . . . . 0.4(4) ?
    C3 C4 O1 C17 . . . . -178.9(2) ?
    C6B C1B C2B C3B . . . . 0.5(4) ?
    C1B C2B C3B C4B . . . . -0.4(4) ?
    C1B C2B C3B S1B . . . . 179.60(18) ?
    O3B S1B C3B C4B . . . . 143.1(2) ?
    O1B S1B C3B C4B . . . . -94.1(2) ?
    O2B S1B C3B C4B . . . . 27.0(2) ?
    O3B S1B C3B C2B . . . . -36.9(2) ?
    O1B S1B C3B C2B . . . . 85.9(2) ?
    O2B S1B C3B C2B . . . . -153.0(2) ?
    C2B C3B C4B C5B . . . . 0.6(4) ?
    S1B C3B C4B C5B . . . . -179.39(18) ?
    C3B C4B C5B C6B . . . . -1.0(4) ?
    C2B C1B C6B C5B . . . . -0.8(4) ?
    C4B C5B C6B C1B . . . . 1.0(4) ?
loop_
    _geom_hbond_atom_site_label_D
    _geom_hbond_atom_site_label_H
    _geom_hbond_atom_site_label_A
    _geom_hbond_site_symmetry_A
    _geom_hbond_distance_DH
    _geom_hbond_distance_HA
    _geom_hbond_distance_DA
    _geom_hbond_angle_DHA
    O2 H2A O1W 1_555 0.81(3) 1.87(3) 2.673(3) 173(3)
    O1W H1WB O3B 1_555 0.83(3) 1.92(3) 2.711(4) 159(3)
    O1W H1WA O2B 2_666 0.88(3) 1.91(3) 2.785(4) 175(3)
    N1 H1 O2 1_555 0.78(3) 2.05(3) 2.719(2) 143(3)
    C15 H15C O2B 1_555 0.96 2.68 3.468(4) 140
    C16 H16A O1B 1_545 0.96 2.44 3.395(4) 172
    C2 H2 Cg1 1_555 0.93 3.17 3.928 140
_iucr_refine_instructions_details
;
TITL Besilato_Ven_Mo in P-1
CELL 0.71073  10.116323  10.217596  13.816183  72.0742  70.1079  63.8888
ZERR    2.00   0.000516   0.000394   0.000637   0.0039   0.0044   0.0045
LATT 1
SFAC C  H  N  O  S
UNIT 46 70 2 12 2
L.S. 10
ACTA 50
BOND   $H
FMAP 2
PLAN 20
CONF
SIZE     0.10   0.30   0.70
HTAB
TEMP    20.00
WGHT    0.089600
FVAR       7.59597
C1    1    0.149827    0.478898    0.264369    11.00000    0.04124    0.04546 =
         0.03617   -0.00532   -0.01090   -0.01811
C2    1    0.114661    0.629767    0.225705    11.00000    0.04882    0.04396 =
         0.05199   -0.00699   -0.01562   -0.02193
AFIX  43
H2    2    0.165612    0.677095    0.238507    11.00000   -1.20000
AFIX   0
C3    1    0.006255    0.710776    0.168935    11.00000    0.05253    0.03865 =
         0.05438   -0.00122   -0.01569   -0.02020
AFIX  43
H3    2   -0.014748    0.811592    0.143559    11.00000   -1.20000
AFIX   0
C4    1   -0.071479    0.643440    0.149414    11.00000    0.04337    0.04997 =
         0.03887   -0.00115   -0.01331   -0.01795
C5    1   -0.040246    0.494105    0.187630    11.00000    0.05071    0.05214 =
         0.05166   -0.00615   -0.01702   -0.02755
AFIX  43
H5    2   -0.092315    0.447614    0.175182    11.00000   -1.20000
AFIX   0
C6    1    0.068640    0.414258    0.244385    11.00000    0.04970    0.03981 =
         0.05338   -0.00281   -0.01598   -0.01937
AFIX  43
H6    2    0.088502    0.313690    0.270205    11.00000   -1.20000
AFIX   0
C7    1    0.271536    0.392720    0.325306    11.00000    0.04652    0.04499 =
         0.03877   -0.00499   -0.01243   -0.01999
AFIX  13
H7    2    0.284193    0.466433    0.349262    11.00000   -1.20000
AFIX   0
C8    1    0.430060    0.308888    0.258292    11.00000    0.04214    0.04219 =
         0.03213   -0.00099   -0.01227   -0.01924
C9    1    0.484498    0.420196    0.169146    11.00000    0.05195    0.04311 =
         0.03679    0.00352   -0.01740   -0.02294
AFIX  23
H9A   2    0.412027    0.472058    0.125669    11.00000   -1.20000
H9B   2    0.487885    0.493082    0.198657    11.00000   -1.20000
AFIX   0
C10   1    0.639073    0.347773    0.101634    11.00000    0.05620    0.06106 =
         0.04070    0.00133   -0.00853   -0.02983
AFIX  23
H10A  2    0.713788    0.305178    0.143118    11.00000   -1.20000
H10B  2    0.665493    0.422430    0.044559    11.00000   -1.20000
AFIX   0
C11   1    0.643553    0.227232    0.057068    11.00000    0.06758    0.07502 =
         0.04406   -0.01851    0.00266   -0.03095
AFIX  23
H11A  2    0.745961    0.178158    0.018425    11.00000   -1.20000
H11B  2    0.577700    0.271037    0.008996    11.00000   -1.20000
AFIX   0
C12   1    0.592050    0.114170    0.145131    11.00000    0.08256    0.05509 =
         0.05539   -0.02101   -0.00634   -0.02618
AFIX  23
H12A  2    0.664531    0.062972    0.188614    11.00000   -1.20000
H12B  2    0.589596    0.041071    0.115312    11.00000   -1.20000
AFIX   0
C13   1    0.435282    0.187585    0.212831    11.00000    0.06283    0.04800 =
         0.04624   -0.00608   -0.01191   -0.02793
AFIX  23
H13A  2    0.408341    0.112960    0.269658    11.00000   -1.20000
H13B  2    0.361160    0.230352    0.170863    11.00000   -1.20000
AFIX   0
C14   1    0.218924    0.292817    0.423431    11.00000    0.05456    0.05466 =
         0.04277   -0.00294   -0.01360   -0.02691
AFIX  23
H14A  2    0.112052    0.343626    0.452941    11.00000   -1.20000
H14B  2    0.230257    0.203832    0.404611    11.00000   -1.20000
AFIX   0
C15   1    0.263009    0.369596    0.560371    11.00000    0.07496    0.05387 =
         0.05767   -0.01552   -0.01522   -0.02565
AFIX  33
H15A  2    0.322573    0.334861    0.610886    11.00000   -1.20000
H15B  2    0.157395    0.399397    0.595509    11.00000   -1.20000
H15C  2    0.281743    0.452750    0.510847    11.00000   -1.20000
AFIX   0
C16   1    0.288839    0.115878    0.581099    11.00000    0.08412    0.05277 =
         0.05470    0.00539   -0.01563   -0.03229
AFIX  33
H16A  2    0.317109    0.038083    0.544313    11.00000   -1.20000
H16B  2    0.185382    0.139285    0.620579    11.00000   -1.20000
H16C  2    0.353545    0.083706    0.627860    11.00000   -1.20000
AFIX   0
C17   1   -0.261024    0.669075    0.073117    11.00000    0.06871    0.08948 =
         0.08342    0.00458   -0.04394   -0.03601
AFIX  33
H17A  2   -0.331507    0.742977    0.033101    11.00000   -1.20000
H17B  2   -0.315457    0.628577    0.138448    11.00000   -1.20000
H17C  2   -0.192799    0.591266    0.034434    11.00000   -1.20000
AFIX   0
N1    3    0.305000    0.249360    0.504835    11.00000    0.04047    0.04282 =
         0.03282   -0.00339   -0.00554   -0.01273
H1    2    0.390127    0.232259    0.474584    11.00000   -1.20000
O1    4   -0.177616    0.734409    0.092784    11.00000    0.06190    0.06250 =
         0.06806    0.00676   -0.03672   -0.02322
O2    4    0.531639    0.234899    0.327293    11.00000    0.04551    0.04387 =
         0.03912    0.00301   -0.01771   -0.01749
H2A   2    0.569322    0.291423    0.326265    11.00000   -1.50000
S1B   5    0.314363    0.789023    0.404282    11.00000    0.07317    0.04423 =
         0.07738   -0.00731   -0.04208   -0.01370
C1B   1    0.201605    1.017073    0.131558    11.00000    0.09945    0.06228 =
         0.04545   -0.00671   -0.01228   -0.03561
AFIX  43
H1B   2    0.250153    1.026331    0.060717    11.00000   -1.20000
AFIX   0
C2B   1    0.283442    0.923739    0.204715    11.00000    0.05731    0.05315 =
         0.06620   -0.01818   -0.00674   -0.01844
AFIX  43
H2B   2    0.386922    0.870896    0.183325    11.00000   -1.20000
AFIX   0
C3B   1    0.211506    0.908874    0.309763    11.00000    0.05373    0.03335 =
         0.05138   -0.00979   -0.01805   -0.01769
C4B   1    0.058454    0.988899    0.339743    11.00000    0.05493    0.05556 =
         0.04988   -0.01241   -0.00964   -0.01690
AFIX  43
H4B   2    0.008632    0.980758    0.410347    11.00000   -1.20000
AFIX   0
C5B   1   -0.020686    1.081022    0.264945    11.00000    0.05604    0.06240 =
         0.07416   -0.01030   -0.02445   -0.00981
AFIX  43
H5B   2   -0.124363    1.133874    0.285268    11.00000   -1.20000
AFIX   0
C6B   1    0.051367    1.095338    0.161791    11.00000    0.08322    0.05698 =
         0.06354   -0.00389   -0.03428   -0.02002
AFIX  43
H6B   2   -0.002655    1.159031    0.111878    11.00000   -1.20000
AFIX   0
O1B   4    0.378650    0.868532    0.429701    11.00000    0.11215    0.07147 =
         0.09685   -0.00560   -0.06103   -0.04283
O2B   4    0.204592    0.743470    0.492932    11.00000    0.12693    0.13614 =
         0.11518    0.07227   -0.07550   -0.08170
O3B   4    0.421116    0.665702    0.358979    11.00000    0.15409    0.08347 =
         0.18349   -0.06873   -0.12239    0.05016
O1W   4    0.661807    0.406286    0.338009    11.00000    0.06238    0.05950 =
         0.06753   -0.01239   -0.02745   -0.02083
H1WA  2    0.699769    0.357386    0.393237    11.00000   -1.40000
H1WB  2    0.590296    0.480010    0.360317    11.00000   -1.40000
HKLF 4
REM  09_12_01_Besilato_Ven_Mo in P-1
REM R1 =  0.0534 for   3072 Fo > 4sig(Fo)  and  0.0962 for all   5366 data
REM    292 parameters refined using      0 restraints
END
WGHT      0.0887      0.0000
REM Highest difference peak  0.536,  deepest hole -0.435,  1-sigma level  0.043
Q1    1   0.4235  0.7685  0.3570  11.00000  0.05    0.54
Q2    1   0.2141  0.8212  0.5032  11.00000  0.05    0.45
Q3    1   0.2398  0.3991  0.4167  11.00000  0.05    0.44
Q4    1   0.2941  0.6902  0.4392  11.00000  0.05    0.42
Q5    1   0.5025  0.7286  0.3109  11.00000  0.05    0.39
Q6    1   0.3810  0.6582  0.3655  11.00000  0.05    0.37
Q7    1   0.2660  0.3152  0.3293  11.00000  0.05    0.29
Q8    1   0.1769  0.7367  0.5148  11.00000  0.05    0.21
Q9    1   0.4630  0.8444  0.3517  11.00000  0.05    0.19
Q10   1   0.4636  0.3637  0.2155  11.00000  0.05    0.19
Q11   1   0.1423  0.4358  0.2397  11.00000  0.05    0.18
Q12   1   0.5211  0.1465  0.1950  11.00000  0.05    0.17
Q13   1   0.1599  0.5431  0.2272  11.00000  0.05    0.17
Q14   1  -0.0790  0.5798  0.1884  11.00000  0.05    0.16
Q15   1   0.2002  0.4413  0.2993  11.00000  0.05    0.16
Q16   1   0.1215  0.5581  0.2478  11.00000  0.05    0.16
Q17   1  -0.0426  0.5583  0.1567  11.00000  0.05    0.16
Q18   1   0.1602  0.9622  0.3350  11.00000  0.05    0.15
Q19   1   0.0187  0.7436  0.1655  11.00000  0.05    0.15
Q20   1   0.2544  0.8587  0.3534  11.00000  0.05    0.15
;
