# Supplementary material for: Venlafaxine besylate monohydrate
Source: Acta Crystallogr Sect E Struct Rep Online. 2013 Nov 6;69(Pt 12):o1737–8. doi: 10.1107/S1600536813027542 (PMC3885021; doi:10.1107/S1600536813027542)
Supplement: Supplementary file 2 [file e-69-o1737-Isup2.hkl]

# 
# h,k,l, Fc-squared, Fo-squared, sigma(Fo-squared) and status flag 
# 
data_I
_shelx_title ' 09_12_01_Besilato_Ven_Mo in P-1' 
_shelx_refln_list_code          4 
_shelx_F_calc_maximum      131.65 
_exptl_crystal_F_000       488.00 
_reflns_d_resolution_high  0.7368 
 
loop_ 
 _symmetry_equiv_pos_as_xyz 
 'x, y, z' 
 '-x, -y, -z' 
 
_cell_length_a    10.1163 
_cell_length_b    10.2176 
_cell_length_c    13.8162 
_cell_angle_alpha  72.074 
_cell_angle_beta   70.108 
_cell_angle_gamma  63.889 
 
_shelx_F_squared_multiplier     1.000 
 
loop_ 
 _refln_index_h 
 _refln_index_k 
 _refln_index_l 
 _refln_F_squared_calc 
 _refln_F_squared_meas 
 _refln_F_squared_sigma 
 _refln_observed_status 
   2   0   0     1138.07     1040.41      4.11 o 
   3   0   0     2189.58     2071.02     10.00 o 
   4   0   0      148.13      191.81      5.25 o 
   5   0   0       17.94       17.54      4.63 o 
   6   0   0       32.07       27.45      4.86 o 
   7   0   0        2.34        5.34      5.28 o 
   8   0   0       91.82       99.03      6.43 o 
   9   0   0        0.82        3.20      5.79 o 
  10   0   0        0.02        2.50      6.24 o 
  11   0   0        0.17        4.31      6.78 o 
 -10   1   0        0.50        0.92      5.83 o 
  -9   1   0        6.89        0.46      5.50 o 
  -8   1   0        4.61       -0.08      6.02 o 
  -7   1   0       15.39       16.71      5.60 o 
  -6   1   0        1.18        2.50      4.69 o 
  -5   1   0      942.83     1010.65      9.76 o 
  -4   1   0        4.57       10.36      4.26 o 
  -3   1   0       45.44       46.44      4.15 o 
  -2   1   0     1859.31     1952.37      4.17 o 
  -1   1   0       80.49       81.99     44.30 o 
   2   1   0     3705.94     4034.40     26.23 o 
   3   1   0     1599.88     1702.57      5.18 o 
   4   1   0      154.42      156.62      2.28 o 
   5   1   0       39.01       37.62      1.54 o 
   6   1   0        3.76        7.51      4.51 o 
   7   1   0       42.05       42.40      5.01 o 
   8   1   0      157.59      135.78      6.48 o 
   9   1   0       41.61       21.77      5.40 o 
  10   1   0       44.31       41.11      6.15 o 
  11   1   0       11.74       18.86      7.04 o 
 -10   2   0        0.17        6.91      6.91 o 
  -9   2   0       14.20        9.11      6.53 o 
  -8   2   0        3.81       12.36      6.01 o 
  -7   2   0       22.39       29.57      5.81 o 
  -6   2   0       31.79       32.20      5.32 o 
  -5   2   0      157.03      168.54      5.83 o 
  -4   2   0       12.47       12.69      4.18 o 
  -3   2   0      100.45      118.20      4.46 o 
  -2   2   0      336.18      293.32      3.71 o 
  -1   2   0      106.78      120.92      1.65 o 
   0   2   0     3226.28     3252.96     21.14 o 
   1   2   0    11330.62    11729.54     44.25 o 
   2   2   0     1058.57      974.45      5.87 o 
   3   2   0      338.39      334.34      2.22 o 
   4   2   0        2.41        0.64      2.40 o 
   5   2   0      375.07      449.09      6.52 o 
   6   2   0       90.98       92.83      5.08 o 
   7   2   0       51.36       60.82      5.32 o 
   8   2   0      100.16      103.45      6.23 o 
   9   2   0      121.93      104.63      6.77 o 
  10   2   0       62.24       84.53      6.46 o 
  11   2   0        7.49        4.36      5.87 o 
  -9   3   0        5.66        8.41      6.65 o 
  -8   3   0        0.01        3.44      6.21 o 
  -7   3   0        0.16        2.20      5.52 o 
  -6   3   0      268.79      249.28      7.08 o 
  -5   3   0      178.43      155.67      5.95 o 
  -4   3   0      195.85      207.27      5.54 o 
  -3   3   0       77.20       71.83      3.21 o 
  -2   3   0        1.72        1.90      1.15 o 
  -1   3   0      227.98      213.71      2.59 o 
   0   3   0      458.69      484.79      3.46 o 
   1   3   0      623.55      672.12      8.03 o 
   2   3   0      512.66      531.26      2.57 o 
   3   3   0        8.05        7.87      1.23 o 
   4   3   0        1.69        3.64      2.62 o 
   5   3   0      212.89      251.64      5.33 o 
   6   3   0        3.97        8.49      4.12 o 
   7   3   0      144.36      154.32      5.74 o 
   8   3   0       37.44       47.87      5.50 o 
   9   3   0        7.48        5.67      5.90 o 
  10   3   0       47.88       47.98      6.40 o 
  11   3   0       25.58       23.89      6.79 o 
  -9   4   0        1.55        2.60      5.22 o 
  -8   4   0       47.76       48.09      6.21 o 
  -7   4   0       21.45       20.84      5.97 o 
  -6   4   0       91.33      101.86      6.14 o 
  -5   4   0       32.32       29.79      5.06 o 
  -4   4   0      230.49      209.78      5.71 o 
  -3   4   0      297.29      302.12      6.60 o 
  -2   4   0       75.24       69.70      2.34 o 
  -1   4   0      304.63      283.38      2.93 o 
   0   4   0        2.84        5.48      1.44 o 
   1   4   0       39.53       29.49      0.98 o 
   2   4   0      100.45      129.17      2.02 o 
   3   4   0       89.82      101.61      1.66 o 
   4   4   0        1.75        1.79      1.54 o 
   5   4   0      357.74      330.56      4.23 o 
   6   4   0      600.98      676.63      7.93 o 
   7   4   0       14.13       14.86      4.50 o 
   8   4   0       32.92       31.47      4.98 o 
   9   4   0       41.23       47.87      5.73 o 
  10   4   0        9.51        6.95      5.17 o 
  11   4   0        1.60        4.03      5.77 o 
  12   4   0        0.48        4.10      6.57 o 
  -8   5   0        1.47        2.96      6.05 o 
  -7   5   0       25.56       21.70      6.14 o 
  -6   5   0       16.59       15.39      4.99 o 
  -5   5   0      575.68      566.09      9.15 o 
  -4   5   0      104.85      112.46      5.23 o 
  -3   5   0      176.56      170.38      4.02 o 
  -2   5   0       41.73       38.91      2.23 o 
  -1   5   0      132.49      146.67      2.40 o 
   0   5   0        0.11        2.16      1.67 o 
   1   5   0      228.47      247.28      7.54 o 
   2   5   0       95.56       84.77      1.67 o 
   3   5   0        2.44        8.65      1.66 o 
   4   5   0       11.76       13.46      1.06 o 
   5   5   0      100.23       91.01      3.66 o 
   6   5   0        3.10        2.77      3.45 o 
   7   5   0       22.08       19.61      4.43 o 
   8   5   0       41.48       46.81      5.28 o 
   9   5   0        3.05        5.26      4.92 o 
  10   5   0        4.49        3.24      5.00 o 
  11   5   0        0.18        1.56      6.01 o 
  12   5   0        4.97       -1.78      6.42 o 
  -8   6   0        1.96       -1.75      5.26 o 
  -7   6   0        6.98        9.27      5.77 o 
  -6   6   0        1.43        2.12      5.36 o 
  -5   6   0      106.11      100.10      5.75 o 
  -4   6   0      135.28      143.57      5.69 o 
  -3   6   0        3.67        3.18      2.75 o 
  -2   6   0      112.12      113.43      2.97 o 
  -1   6   0       91.12       91.40      2.33 o 
   0   6   0      241.74      237.05      3.21 o 
   1   6   0      403.97      397.59      8.07 o 
   2   6   0       47.73       41.74      1.87 o 
   3   6   0       29.62       18.74      1.64 o 
   4   6   0        0.09        1.09      4.67 o 
   5   6   0       12.06        9.90      1.09 o 
   6   6   0      594.69      609.19      7.71 o 
   7   6   0      257.08      250.24      5.43 o 
   8   6   0        2.13        4.15      4.20 o 
   9   6   0        0.25        4.71      5.21 o 
  10   6   0        7.30        2.83      5.18 o 
  11   6   0        0.00       -0.73      5.51 o 
  12   6   0        0.41        4.15      6.34 o 
  -6   7   0        0.28        0.53      5.11 o 
  -5   7   0       14.93       13.13      5.25 o 
  -4   7   0       42.85       42.68      5.12 o 
  -3   7   0       15.45       14.73      2.87 o 
  -2   7   0       20.42       19.06      2.67 o 
  -1   7   0       11.07       12.40      2.26 o 
   0   7   0      161.80      161.17      2.58 o 
   1   7   0        0.36        2.32      1.58 o 
   2   7   0      125.14      105.03      2.48 o 
   3   7   0      399.79      441.29      4.27 o 
   4   7   0      471.86      556.21     15.03 o 
   5   7   0      271.29      237.96      7.64 o 
   6   7   0       14.28        9.57      4.70 o 
   7   7   0        4.31        8.93      3.70 o 
   8   7   0       60.99       58.03      4.55 o 
   9   7   0        3.67        7.69     14.38 o 
  10   7   0        4.69        8.16      5.11 o 
  11   7   0        0.77        3.78      8.62 o 
  12   7   0        2.77        9.27     10.31 o 
  -5   8   0        0.45        2.71      6.92 o 
  -4   8   0        5.41        2.28      5.82 o 
  -3   8   0        6.47        7.22      4.46 o 
  -2   8   0       63.60       59.26      4.78 o 
  -1   8   0      213.43      215.88      5.49 o 
   0   8   0       60.42       56.13      4.03 o 
   1   8   0       70.81       87.31      3.50 o 
   2   8   0        2.86        5.75      3.02 o 
   3   8   0       14.60       12.15      2.95 o 
   4   8   0        4.07        7.58      2.84 o 
   5   8   0        5.87        1.23      5.45 o 
   6   8   0        0.97        7.73     11.60 o 
   7   8   0       75.53       60.76     11.05 o 
   8   8   0       41.50       45.73     13.73 o 
   9   8   0       16.51       13.24     13.15 o 
  10   8   0        0.01        1.44     12.71 o 
  11   8   0       11.35       16.53     14.52 o 
  12   8   0        8.43        9.26     15.18 o 
  -4   9   0        4.62        5.72      5.62 o 
  -3   9   0       22.81       19.19      4.41 o 
  -2   9   0        0.93        1.02      4.05 o 
  -1   9   0        0.91        4.28      3.89 o 
   0   9   0       41.87       45.84      4.19 o 
   1   9   0      245.71      225.70      5.37 o 
   2   9   0        1.94        2.66      3.69 o 
   3   9   0      381.14      417.28      5.35 o 
   4   9   0      130.23      149.35      5.17 o 
   5   9   0        7.50        5.67      4.41 o 
   6   9   0       11.35       -1.05     12.93 o 
   7   9   0       64.96       69.57     11.84 o 
   8   9   0       54.78       51.93     13.28 o 
   9   9   0        8.08        0.74     14.46 o 
  10   9   0        0.02        3.63     14.60 o 
  11   9   0        0.64       -0.96     13.22 o 
  -3  10   0        3.94        4.38      4.47 o 
  -2  10   0        8.09        4.49      4.25 o 
  -1  10   0        4.23        4.42      4.25 o 
   0  10   0       90.53       92.51      4.92 o 
   1  10   0       27.41       22.70      4.38 o 
   2  10   0       37.31       43.24      4.33 o 
   3  10   0       43.13       44.90      4.14 o 
   4  10   0       20.36       27.14      4.40 o 
   5  10   0        6.19        9.02      4.45 o 
   6  10   0        1.18        2.08      4.63 o 
   7  10   0       19.30       18.52     13.69 o 
   8  10   0       12.92       17.98     13.64 o 
   9  10   0        8.18        3.72     13.03 o 
  10  10   0        1.40       -0.09     15.69 o 
  11  10   0       28.99       34.73     13.86 o 
  -2  11   0        0.01       -4.69      6.36 o 
  -1  11   0       13.79       24.09      4.78 o 
   0  11   0        0.39        1.79      4.18 o 
   1  11   0       36.24       34.81      5.56 o 
   2  11   0       10.58        8.91      3.78 o 
   3  11   0        0.29        2.43      3.64 o 
   4  11   0       56.86       63.98      4.49 o 
   5  11   0        3.72        9.83      7.28 o 
   6  11   0        7.58        3.29     11.33 o 
   7  11   0       10.14        5.85     12.51 o 
   8  11   0        0.05       -4.72     14.76 o 
   9  11   0        0.07      -10.63     14.28 o 
  10  11   0        7.61        0.94     16.73 o 
   1  12   0        0.26        0.05      6.24 o 
   2  12   0       14.64       17.60      7.22 o 
   3  12   0        9.71        5.11      6.60 o 
   4  12   0        0.24        0.15      6.07 o 
   6  12   0        0.40        7.94     12.10 o 
   7  12   0       63.30       77.45     16.13 o 
   8  12   0        0.26        0.69     15.80 o 
   3  13   0        2.01        2.61      7.68 o 
   4  13   0        2.71        5.38      5.79 o 
  -8 -12   1        0.01        4.55     13.98 o 
  -7 -12   1        4.95       16.20     12.59 o 
  -6 -12   1        0.07       22.72     14.65 o 
  -4 -12   1        0.04       -2.67      5.99 o 
  -3 -12   1        3.53        2.75      6.84 o 
  -2 -12   1       10.98       16.46      6.76 o 
  -1 -12   1       11.28       11.98      7.16 o 
  -9 -11   1        2.71      -16.42     16.42 o 
  -8 -11   1       13.77       22.41     14.78 o 
  -7 -11   1        3.19        3.07      5.83 o 
  -6 -11   1        1.16        1.41      7.69 o 
  -5 -11   1       44.54       46.97      9.01 o 
  -4 -11   1       75.50       85.64      4.75 o 
  -3 -11   1        3.68        3.96      4.21 o 
  -2 -11   1        2.67        2.11      4.19 o 
  -1 -11   1        3.21        1.71      4.34 o 
   0 -11   1        3.46        4.39      4.14 o 
   1 -11   1        0.00        0.84      4.15 o 
   2 -11   1       13.27        8.60      5.97 o 
 -10 -10   1        3.85        0.26     14.58 o 
  -9 -10   1        6.12       13.97     15.24 o 
  -8 -10   1        0.20       -3.20     13.89 o 
  -7 -10   1        0.10      -11.84     12.13 o 
  -6 -10   1        0.00       -4.13     10.85 o 
  -5 -10   1       20.52       26.57      4.13 o 
  -4 -10   1        0.16        3.57      3.23 o 
  -3 -10   1       12.35       17.10      3.38 o 
  -2 -10   1       84.52       97.68      4.09 o 
  -1 -10   1        6.56        4.14      4.26 o 
   0 -10   1        0.03        2.41      4.34 o 
   1 -10   1        5.96        7.40      4.45 o 
   2 -10   1        8.62       13.32      4.71 o 
   3 -10   1       15.59       16.65      4.98 o 
 -11  -9   1        0.82        8.86     16.02 o 
 -10  -9   1        5.13        0.69     12.88 o 
  -9  -9   1        2.05        2.13     11.81 o 
  -8  -9   1       49.10       48.70     11.59 o 
  -7  -9   1       24.20       15.63     12.76 o 
  -6  -9   1        7.02        6.17      6.26 o 
  -5  -9   1        5.92       -0.29      5.90 o 
  -4  -9   1      135.36      164.64      3.98 o 
  -3  -9   1       26.01       32.68      3.22 o 
  -2  -9   1      164.17      175.03      4.33 o 
  -1  -9   1       13.22       19.52      3.53 o 
   0  -9   1       55.92       56.24      3.73 o 
   1  -9   1       26.31       22.58      4.32 o 
   2  -9   1        1.59       -1.60      4.53 o 
   3  -9   1        0.42        3.05      4.72 o 
   4  -9   1       14.23       13.79      4.43 o 
 -11  -8   1        0.18        5.50     14.54 o 
 -10  -8   1       12.79       18.81     13.94 o 
  -9  -8   1        5.22        5.81     13.06 o 
  -8  -8   1       35.41       35.23      4.24 o 
  -7  -8   1      145.42      150.01      4.42 o 
  -6  -8   1       19.30       17.18      5.44 o 
  -5  -8   1       57.26       59.73      5.97 o 
  -4  -8   1       20.54       16.09      3.71 o 
  -3  -8   1       56.15       35.57      3.09 o 
  -2  -8   1       10.97       17.14      3.13 o 
  -1  -8   1       13.67       20.58      3.25 o 
   0  -8   1        9.81       14.13      3.16 o 
   1  -8   1        0.97        2.00      3.33 o 
   2  -8   1      117.30      115.65      5.11 o 
   3  -8   1       16.14       15.25      4.53 o 
   4  -8   1       33.75       28.71      4.82 o 
   5  -8   1        0.01       -0.18      5.66 o 
 -12  -7   1        0.06        2.86      6.39 o 
 -11  -7   1        4.03        3.22      5.22 o 
 -10  -7   1        0.44        1.00      5.01 o 
  -9  -7   1       93.87      100.75      9.89 o 
  -8  -7   1      130.39      135.65      5.44 o 
  -7  -7   1      281.38      301.58      6.13 o 
  -6  -7   1      538.74      522.31      7.39 o 
  -5  -7   1      120.66      140.12      6.29 o 
  -4  -7   1       47.60       48.32      5.70 o 
  -3  -7   1        8.12        7.94      2.64 o 
  -2  -7   1        2.01        0.58      2.81 o 
  -1  -7   1      117.30      141.07      3.53 o 
   0  -7   1        9.72        8.11      2.01 o 
   1  -7   1       55.03       53.11      2.37 o 
   2  -7   1      279.70      291.80      3.64 o 
   3  -7   1      160.01      152.03      4.34 o 
   4  -7   1        8.70        9.78      3.15 o 
   5  -7   1       17.76       23.62      4.23 o 
   6  -7   1        9.72       13.70      5.71 o 
 -12  -6   1        2.57        1.13      6.03 o 
 -11  -6   1        3.64        5.27      5.24 o 
 -10  -6   1        0.47       -1.02      5.31 o 
  -9  -6   1       52.59       69.93      5.78 o 
  -8  -6   1        5.11        7.07      4.39 o 
  -7  -6   1       28.94       40.89      4.60 o 
  -6  -6   1       32.89       37.92      3.23 o 
  -5  -6   1       38.58       48.37      2.13 o 
  -4  -6   1       80.01       62.80      5.28 o 
  -3  -6   1      304.33      251.19      4.32 o 
  -2  -6   1      206.87      206.61      3.31 o 
  -1  -6   1      129.84      107.99      4.10 o 
   0  -6   1        3.19        3.57      2.65 o 
   1  -6   1        0.03        1.46      2.02 o 
   2  -6   1       12.54        9.82      2.22 o 
   3  -6   1       28.90       29.12      2.50 o 
   4  -6   1      415.29      388.22     14.18 o 
   5  -6   1       18.39       18.26      5.05 o 
   6  -6   1        5.79        8.34      5.65 o 
   7  -6   1        1.05       -0.96      5.83 o 
   8  -6   1        0.01       -2.20      5.39 o 
 -12  -5   1        3.83        1.62      6.78 o 
 -11  -5   1        0.09       -3.65      5.77 o 
 -10  -5   1        0.60        0.49      5.86 o 
  -9  -5   1        1.95        2.83      5.45 o 
  -8  -5   1      153.91      178.54      6.59 o 
  -7  -5   1      197.78      216.14      4.62 o 
  -6  -5   1       71.11       63.32      5.55 o 
  -5  -5   1      114.72      109.42      3.21 o 
  -4  -5   1      528.25      467.23      8.65 o 
  -3  -5   1      206.74      174.31      3.62 o 
  -2  -5   1       28.77       27.37      3.07 o 
  -1  -5   1       33.00       20.46      1.52 o 
   0  -5   1       21.44       27.67      1.53 o 
   1  -5   1        0.19        0.63      1.90 o 
   2  -5   1      275.08      244.99      4.82 o 
   3  -5   1      469.67      464.35      2.97 o 
   4  -5   1      212.21      215.48      4.65 o 
   5  -5   1        0.08        0.77      4.94 o 
   6  -5   1       11.86       11.21      4.96 o 
   7  -5   1       10.13        7.05      5.42 o 
   8  -5   1        0.55        4.15      6.38 o 
 -11  -4   1        1.83       -2.22      6.39 o 
 -10  -4   1       13.05       12.21      6.18 o 
  -9  -4   1        5.04       10.80      5.25 o 
  -8  -4   1        6.48        5.03      5.15 o 
  -7  -4   1       86.91      106.87      5.69 o 
  -6  -4   1        4.53        7.44      2.98 o 
  -5  -4   1        1.52        9.54      2.88 o 
  -4  -4   1       13.02       10.36      1.47 o 
  -3  -4   1        3.86        9.10      1.07 o 
  -2  -4   1     1331.74     1390.90     12.17 o 
  -1  -4   1      250.59      195.07      4.85 o 
   0  -4   1      792.54      836.84      4.43 o 
   1  -4   1       98.33       81.64      2.63 o 
   2  -4   1      111.84      106.72      2.50 o 
   3  -4   1      153.96      151.54      3.24 o 
   4  -4   1      386.87      348.39      2.85 o 
   5  -4   1      426.78      442.74      8.17 o 
   6  -4   1       10.40        4.73      4.90 o 
   7  -4   1        5.83        5.11      5.37 o 
   8  -4   1        6.34        5.43      6.32 o 
   9  -4   1        8.35        3.99      5.42 o 
 -11  -3   1        6.78        5.74      6.77 o 
 -10  -3   1        1.66        3.02      5.80 o 
  -9  -3   1       20.22       21.92      5.92 o 
  -8  -3   1       13.76        4.49      5.17 o 
  -7  -3   1        4.87        1.61      4.60 o 
  -6  -3   1      165.46      197.76      3.83 o 
  -5  -3   1      110.77      121.34      4.84 o 
  -4  -3   1      388.89      356.90      6.09 o 
  -3  -3   1      716.36      657.70      6.28 o 
  -2  -3   1      188.03      182.39      1.82 o 
  -1  -3   1      691.03      720.82      8.18 o 
   0  -3   1     1451.23     1545.54      6.58 o 
   1  -3   1       11.33        7.56      2.83 o 
   2  -3   1      400.73      363.71      3.17 o 
   3  -3   1      626.20      605.53      8.26 o 
   4  -3   1       45.14       46.31      1.72 o 
   5  -3   1      258.81      237.41      6.47 o 
   6  -3   1      357.62      377.65      8.07 o 
   7  -3   1        0.25        1.66      5.48 o 
   8  -3   1       19.80       18.58      5.38 o 
   9  -3   1        1.14        0.20      6.55 o 
 -11  -2   1       17.43       23.83      6.63 o 
 -10  -2   1       23.59       16.88      6.59 o 
  -9  -2   1       38.77       33.72      5.83 o 
  -8  -2   1       22.91       29.79      5.36 o 
  -7  -2   1       39.70       36.42      5.38 o 
  -6  -2   1       93.59       92.81      5.35 o 
  -5  -2   1       26.17       20.96      2.55 o 
  -4  -2   1        6.98        9.64      2.51 o 
  -3  -2   1      493.73      470.36      4.13 o 
  -2  -2   1     2510.44     2905.72     16.87 o 
  -1  -2   1      154.93      115.73      1.90 o 
   0  -2   1      316.76      293.74      2.36 o 
   1  -2   1       29.70       22.26      1.45 o 
   2  -2   1       62.77       49.13      2.14 o 
   3  -2   1       62.00       70.09      1.68 o 
   4  -2   1      354.20      336.78      7.67 o 
   5  -2   1       15.32       12.49      2.87 o 
   6  -2   1        0.24        3.56      5.04 o 
   7  -2   1       33.81       36.90      5.80 o 
   8  -2   1        3.04        4.17      5.30 o 
   9  -2   1        2.32        0.55      6.23 o 
  10  -2   1       87.64      103.02      8.21 o 
 -11  -1   1        1.47        4.62      7.03 o 
 -10  -1   1       10.15       14.93      6.75 o 
  -9  -1   1        1.17        8.29      6.13 o 
  -8  -1   1        0.10        0.37      5.09 o 
  -7  -1   1       13.36       18.23      4.91 o 
  -6  -1   1       11.20       10.57      4.66 o 
  -5  -1   1      113.75      127.65      5.21 o 
  -4  -1   1      935.21     1004.06     10.83 o 
  -3  -1   1     1490.11     1553.90      7.07 o 
  -2  -1   1       25.61       17.74      1.53 o 
   1  -1   1     2072.55     2060.14     11.66 o 
   2  -1   1     1383.19     1305.42      4.67 o 
   3  -1   1        7.11       14.87      1.25 o 
   4  -1   1      453.43      521.03     17.14 o 
   5  -1   1       17.26       13.51      3.02 o 
   6  -1   1      382.48      376.47      7.58 o 
   7  -1   1       22.64       16.52      5.06 o 
   8  -1   1        4.51        2.62      5.88 o 
   9  -1   1        2.07       -4.93      6.31 o 
  10  -1   1       21.84       35.68      6.80 o 
 -10   0   1        0.18       -0.15      5.36 o 
  -9   0   1       55.94       38.67      5.84 o 
  -8   0   1       61.56       80.83      5.88 o 
  -7   0   1       55.21       60.86      5.47 o 
  -6   0   1       91.34       88.21      5.53 o 
  -5   0   1      643.51      639.81      8.15 o 
  -4   0   1      280.80      326.47      6.00 o 
  -3   0   1      160.28       73.95     61.65 o 
  -2   0   1     4275.95     4113.28     44.21 o 
   2   0   1     1319.90     1260.14      6.03 o 
   3   0   1      770.94      721.48     17.11 o 
   4   0   1        3.92        4.92      2.83 o 
   5   0   1       28.47       21.75      3.08 o 
   6   0   1       30.32       43.66      4.95 o 
   7   0   1        0.26        1.44      5.17 o 
   8   0   1       16.64       16.56      5.90 o 
   9   0   1        4.85        6.56      6.33 o 
  10   0   1       27.77       41.27      7.05 o 
  11   0   1       12.56       11.65      6.93 o 
 -10   1   1        6.07       11.40      5.50 o 
  -9   1   1        9.25       19.12      6.52 o 
  -8   1   1       10.44        2.32      5.84 o 
  -7   1   1      259.70      270.98      7.50 o 
  -6   1   1      116.80      111.59      5.72 o 
  -5   1   1        7.30        5.01      4.67 o 
  -4   1   1       33.85       32.79      4.45 o 
  -3   1   1        1.80        2.05      4.10 o 
  -2   1   1     2028.07     2050.90      5.80 o 
  -1   1   1     3914.80     3837.03     35.67 o 
   2   1   1     3801.84     3564.10     23.99 o 
   3   1   1       24.33       16.06      2.71 o 
   4   1   1       36.06       39.83      1.76 o 
   5   1   1        1.98        2.21      1.43 o 
   6   1   1      178.88      192.59      2.54 o 
   7   1   1       82.20       88.22      5.65 o 
   8   1   1       37.35       27.53      5.87 o 
   9   1   1       30.84       32.46      5.65 o 
  10   1   1       22.96       26.76      6.27 o 
  11   1   1        2.98        6.29      6.73 o 
 -10   2   1        3.39        0.73      6.95 o 
  -9   2   1        8.56       10.23      5.36 o 
  -8   2   1       62.50       79.16      6.75 o 
  -7   2   1        1.81        1.41      4.91 o 
  -6   2   1       36.92       43.88      5.50 o 
  -5   2   1      309.41      312.04      6.84 o 
  -4   2   1       51.55       53.34      4.47 o 
  -3   2   1        0.08        3.97      1.11 o 
  -2   2   1      387.99      362.97      2.29 o 
  -1   2   1      682.78      639.11      3.94 o 
   0   2   1     1970.31     1961.11     10.71 o 
   1   2   1     5635.12     5888.42     21.09 o 
   2   2   1    11030.10    11128.79     49.31 o 
   3   2   1      378.73      440.12      2.74 o 
   4   2   1      590.89      639.39      9.38 o 
   5   2   1      480.09      494.30      6.63 o 
   6   2   1       44.93       33.33      4.49 o 
   7   2   1       48.09       41.28      4.90 o 
   8   2   1       50.22       46.04      5.37 o 
   9   2   1       15.11       18.37      5.85 o 
  10   2   1      125.59      143.59      7.47 o 
  11   2   1       32.09       25.60      5.62 o 
  -9   3   1        3.92       10.06      6.17 o 
  -8   3   1        3.56        7.39      5.33 o 
  -7   3   1        5.33        7.70      5.72 o 
  -6   3   1       32.22       30.20      5.24 o 
  -5   3   1       18.50       13.44      4.62 o 
  -4   3   1       21.02       13.89      4.17 o 
  -3   3   1       41.58       40.65      1.86 o 
  -2   3   1      209.58      243.45      3.75 o 
  -1   3   1     1571.46     1500.02      7.73 o 
   0   3   1       87.59      120.16      1.74 o 
   1   3   1       28.75       27.42      1.31 o 
   2   3   1     2323.93     2340.22     10.72 o 
   3   3   1     2343.05     2474.68      5.00 o 
   4   3   1       87.34      104.07      3.74 o 
   5   3   1      490.81      504.21      6.27 o 
   6   3   1      532.81      548.25      7.18 o 
   7   3   1       32.29       31.50      4.55 o 
   8   3   1       15.92        8.68      5.16 o 
   9   3   1        0.83       -2.26      5.35 o 
  10   3   1        5.99        5.92      5.37 o 
  11   3   1        0.21        3.98      5.81 o 
  12   3   1        9.62        9.38      6.88 o 
  -9   4   1        5.30        0.22      5.45 o 
  -8   4   1       35.43       36.31      6.39 o 
  -7   4   1        5.60        4.96      5.71 o 
  -6   4   1        9.64        3.98      5.18 o 
  -5   4   1       11.66        7.15      4.57 o 
  -4   4   1        1.77        3.06      4.09 o 
  -3   4   1      164.81      140.08      4.65 o 
  -2   4   1       54.95       40.92      4.27 o 
  -1   4   1       29.38       27.84      2.14 o 
   0   4   1      671.76      792.41      7.66 o 
   1   4   1        7.21        5.82      0.75 o 
   2   4   1      349.94      419.87      8.87 o 
   3   4   1        0.26        1.71      0.78 o 
   4   4   1        2.55        3.98      1.55 o 
   5   4   1       90.47      124.39      4.04 o 
   6   4   1       75.78       77.86      4.23 o 
   7   4   1       32.47       26.10      4.25 o 
   8   4   1       12.75       13.29      4.62 o 
   9   4   1       22.22       20.33      5.06 o 
  10   4   1        8.85       11.73      5.79 o 
  11   4   1      129.78      111.18      6.49 o 
  12   4   1        2.09        4.36      6.16 o 
  -8   5   1        1.08        4.24      5.34 o 
  -7   5   1        1.74        1.34      5.13 o 
  -6   5   1        5.57        7.88      5.20 o 
  -5   5   1       91.73       86.23      5.80 o 
  -4   5   1       26.07       23.52      4.39 o 
  -3   5   1       83.99       79.33      4.43 o 
  -2   5   1        0.83        1.48      2.20 o 
  -1   5   1       24.10       16.60      2.06 o 
   0   5   1      919.78      954.24      4.14 o 
   1   5   1      160.76      187.00      1.87 o 
   2   5   1      883.47      913.85     13.77 o 
   3   5   1       42.04       37.11      1.64 o 
   4   5   1       24.70       21.77      1.85 o 
   5   5   1      121.34       98.16      7.08 o 
   6   5   1        7.69        4.43      3.40 o 
   7   5   1      123.62      130.78      4.94 o 
   8   5   1        0.97        0.58      4.36 o 
   9   5   1       18.81       20.02      5.33 o 
  10   5   1       30.26       24.18      5.63 o 
  11   5   1        1.40        2.70      5.86 o 
  12   5   1        5.03        3.88      6.02 o 
  -8   6   1        4.82        1.75      5.66 o 
  -7   6   1       21.30       25.44      5.79 o 
  -6   6   1       15.92       12.45      5.52 o 
  -5   6   1       79.55       76.20      5.61 o 
  -4   6   1       29.27       30.83      4.63 o 
  -3   6   1      112.06      103.96      3.28 o 
  -2   6   1      296.78      274.91      4.41 o 
  -1   6   1      101.37      102.82      2.57 o 
   0   6   1      180.42      186.82      2.52 o 
   1   6   1       25.95       19.54      1.36 o 
   2   6   1        0.88        1.87      0.41 o 
   3   6   1        2.24        5.96      1.20 o 
   4   6   1       56.24       48.24      1.54 o 
   5   6   1       71.49       68.33      3.14 o 
   6   6   1       51.92       51.26      3.51 o 
   7   6   1      136.49      135.02      4.53 o 
   8   6   1       15.15       17.44      4.51 o 
   9   6   1       66.56       79.76      5.67 o 
  10   6   1       52.85       54.18      5.53 o 
  11   6   1       18.11       20.38      5.96 o 
  12   6   1        0.46        2.76      6.08 o 
  -6   7   1       13.98       14.59      4.23 o 
  -5   7   1        7.62        5.79      4.97 o 
  -4   7   1       54.12       55.43      5.28 o 
  -3   7   1       94.75       92.30      3.41 o 
  -2   7   1        0.42        1.43      2.31 o 
  -1   7   1       58.79       51.62      2.42 o 
   0   7   1       42.72       46.89      2.08 o 
   1   7   1       13.44       16.33      1.46 o 
   2   7   1       48.74       38.93      2.64 o 
   3   7   1        1.61        7.51      1.00 o 
   4   7   1       18.08        7.28      2.09 o 
   5   7   1     1104.61     1057.23     18.20 o 
   6   7   1       45.37       39.85      3.24 o 
   7   7   1       25.92       28.84      3.59 o 
   8   7   1       28.07       28.99      4.21 o 
   9   7   1       23.33       31.04      4.53 o 
  10   7   1       42.96       50.58      4.95 o 
  11   7   1        2.05        3.90      5.06 o 
  12   7   1        8.66        5.98      5.96 o 
  -5   8   1        0.30       -2.15      7.18 o 
  -4   8   1        9.59        8.00      6.61 o 
  -3   8   1       11.69        1.90      4.19 o 
  -2   8   1      239.63      246.02      5.71 o 
  -1   8   1        0.15        0.91      3.86 o 
   0   8   1       94.63      103.55      4.28 o 
   1   8   1      246.81      259.22      5.58 o 
   2   8   1       36.15       29.67      3.49 o 
   3   8   1       25.01       18.90      3.22 o 
   4   8   1       48.13       31.57      3.28 o 
   5   8   1      889.47      833.68     15.31 o 
   6   8   1        1.41       -1.75     12.05 o 
   7   8   1      103.81       97.44     11.97 o 
   8   8   1        7.43       11.88     12.00 o 
   9   8   1       14.92       19.38     13.51 o 
  10   8   1        0.81       16.14     14.22 o 
  11   8   1        0.40       13.02     14.46 o 
  12   8   1        3.06        2.60     12.89 o 
  -4   9   1        7.68        6.04      7.07 o 
  -3   9   1        0.13       -1.37      7.25 o 
  -2   9   1       74.78       66.60      4.68 o 
  -1   9   1        0.73       -2.02      3.87 o 
   0   9   1        0.65       -0.71      3.97 o 
   1   9   1       20.38       19.43      3.73 o 
   2   9   1        2.59        6.74      3.63 o 
   3   9   1       26.48       42.59      3.54 o 
   4   9   1        0.75        6.12      3.29 o 
   5   9   1        3.79        6.27      4.07 o 
   6   9   1      605.52      653.07     15.63 o 
   7   9   1       94.92       86.79     13.10 o 
   8   9   1        8.32        6.22     11.40 o 
   9   9   1        5.06       16.05     12.49 o 
  10   9   1       17.27       24.35     12.13 o 
  11   9   1        2.34       -5.22     15.62 o 
  -2  10   1        0.33       -3.19      4.30 o 
  -1  10   1       69.44       71.15      4.57 o 
   0  10   1       29.98       30.75      3.93 o 
   1  10   1       82.51       79.00      4.41 o 
   2  10   1       21.38       19.59      4.10 o 
   3  10   1       11.93       14.22      3.65 o 
   4  10   1        3.56       11.79      3.35 o 
   5  10   1       18.63       19.09      4.24 o 
   6  10   1       10.17       12.55      4.28 o 
   7  10   1        9.46        2.15     11.69 o 
   8  10   1        7.19        4.82     14.20 o 
   9  10   1        2.78       -8.49     14.78 o 
  10  10   1        0.01       -5.90     14.50 o 
  11  10   1        1.39        1.62     17.03 o 
  -1  11   1        3.75        2.57      5.72 o 
   0  11   1        7.71        3.11      7.78 o 
   1  11   1        9.21        3.95      5.64 o 
   2  11   1       19.28       15.19      6.39 o 
   3  11   1       31.81       26.66      7.05 o 
   4  11   1       17.04       26.34      9.82 o 
   5  11   1        1.23        7.66      5.62 o 
   6  11   1       42.43       39.49     12.81 o 
   7  11   1       27.26       23.03     12.41 o 
   8  11   1        4.59       -9.75     15.37 o 
   9  11   1        4.40       -1.74     16.13 o 
  10  11   1        2.31       -3.08     14.43 o 
   1  12   1        0.50        1.36      7.66 o 
   2  12   1       44.39       41.95      7.85 o 
   3  12   1        0.78        0.06      6.02 o 
   4  12   1       15.04       24.21      7.78 o 
   5  12   1       46.66       51.27      6.26 o 
   6  12   1        6.84       23.54     12.03 o 
   7  12   1        0.11        3.49     14.71 o 
   8  12   1        0.00       -6.24     12.66 o 
   4  13   1        4.94        8.67      8.26 o 
  -7 -12   2       29.14       37.16     14.05 o 
  -6 -12   2        2.14       24.33     12.89 o 
  -3 -12   2        0.36        6.05      6.22 o 
  -2 -12   2       14.23       18.72      6.14 o 
  -1 -12   2        2.33        7.65      5.86 o 
  -9 -11   2       12.18       -0.66     15.52 o 
  -8 -11   2        0.23       -3.29     13.20 o 
  -7 -11   2        0.04        5.02      5.47 o 
  -6 -11   2       28.91       41.10      5.74 o 
  -5 -11   2       15.61       16.05      4.31 o 
  -4 -11   2        9.85       12.58      4.51 o 
  -3 -11   2        0.21       -0.24      3.65 o 
  -2 -11   2       21.60       19.12      3.61 o 
  -1 -11   2        0.76        2.76      4.13 o 
   0 -11   2        7.64        8.58      4.28 o 
   1 -11   2       18.87       24.78      5.87 o 
 -10 -10   2        2.55       -1.35     13.74 o 
  -9 -10   2        0.69        3.45     14.44 o 
  -8 -10   2        0.01       -3.67     13.27 o 
  -7 -10   2        5.56        3.51      6.62 o 
  -6 -10   2       57.41       61.34      9.08 o 
  -5 -10   2       28.76       24.44      4.15 o 
  -4 -10   2        0.11        1.59      3.05 o 
  -3 -10   2       28.51       32.49      3.50 o 
  -2 -10   2        3.79        9.79      3.64 o 
  -1 -10   2        0.33        1.14      3.28 o 
   0 -10   2        0.92        1.49      3.62 o 
   1 -10   2        0.36        3.30      4.60 o 
   2 -10   2       11.30        9.43      4.64 o 
   3 -10   2        1.50        1.04      4.58 o 
 -11  -9   2       11.84       16.45     15.99 o 
 -10  -9   2        8.31       10.59     12.60 o 
  -9  -9   2        9.93       11.92     11.96 o 
  -8  -9   2       28.92       22.35      5.83 o 
  -7  -9   2       16.19       11.40      6.51 o 
  -6  -9   2       40.34       34.24      6.58 o 
  -5  -9   2        1.80       -0.59      5.56 o 
  -4  -9   2       92.23       99.02      4.48 o 
  -3  -9   2       12.46        9.53      3.14 o 
  -2  -9   2       21.28       28.55      3.54 o 
  -1  -9   2       11.19       16.60      3.27 o 
   0  -9   2        2.83        3.00      3.35 o 
   1  -9   2       43.96       41.05      3.81 o 
   2  -9   2       85.51       90.33      4.87 o 
   3  -9   2       89.98       93.01      5.98 o 
   4  -9   2       11.87       12.44      5.15 o 
 -11  -8   2       13.01       24.96     14.13 o 
 -10  -8   2        0.88        2.71     13.99 o 
  -9  -8   2       13.54        0.39     12.53 o 
  -8  -8   2       35.46       29.30      3.65 o 
  -7  -8   2        0.01        0.69      3.22 o 
  -6  -8   2      149.78      147.28      6.75 o 
  -5  -8   2       76.68       63.42      6.13 o 
  -4  -8   2        9.49       15.48      5.80 o 
  -3  -8   2      308.61      331.30      4.35 o 
  -2  -8   2       54.59       64.88      3.48 o 
  -1  -8   2        4.45        1.09      3.20 o 
   0  -8   2       38.57       47.01      2.45 o 
   1  -8   2       14.82       11.81      3.19 o 
   2  -8   2       47.64       43.24      3.56 o 
   3  -8   2        4.50        9.52      4.44 o 
   4  -8   2       12.92        3.51      3.93 o 
   5  -8   2       10.43       12.68      4.63 o 
 -12  -7   2        7.07        7.93     13.40 o 
 -11  -7   2        0.41        4.45      5.50 o 
 -10  -7   2        5.29        7.04      5.23 o 
  -9  -7   2        0.53        4.13      4.77 o 
  -8  -7   2        5.04        5.44      3.70 o 
  -7  -7   2       87.23       94.53      4.57 o 
  -6  -7   2       21.64       20.44      3.46 o 
  -5  -7   2       24.79       25.95      5.50 o 
  -4  -7   2       45.67       46.15      5.59 o 
  -3  -7   2       60.73       53.93      3.03 o 
  -2  -7   2      127.25      173.91      3.52 o 
  -1  -7   2      267.01      271.04      4.20 o 
   0  -7   2       41.39       44.47      3.32 o 
   1  -7   2      138.42      128.29      2.86 o 
   2  -7   2       91.58       92.12      2.84 o 
   3  -7   2       25.35       28.63      2.67 o 
   4  -7   2       20.70       21.37      3.22 o 
   5  -7   2       24.64       28.95      3.72 o 
   6  -7   2       16.01       14.69      5.09 o 
   7  -7   2        5.34        9.59      6.05 o 
 -11  -6   2        4.19        5.32      5.53 o 
 -10  -6   2        7.29       13.31      6.05 o 
  -9  -6   2       15.66       32.49     10.94 o 
  -8  -6   2       20.55       14.57      3.56 o 
  -7  -6   2       27.65       22.50      3.51 o 
  -6  -6   2      116.22      110.90      3.75 o 
  -5  -6   2       44.06       36.89      3.02 o 
  -4  -6   2        0.78        1.48      4.65 o 
  -3  -6   2      114.81      136.75      3.76 o 
  -2  -6   2       20.42       18.86      2.58 o 
  -1  -6   2        3.41        2.15      0.86 o 
   0  -6   2       46.66       52.22      2.95 o 
   1  -6   2        5.02        7.79      2.85 o 
   2  -6   2       51.19       52.02      2.50 o 
   3  -6   2      460.17      464.08      5.34 o 
   4  -6   2       65.68       68.10      3.96 o 
   5  -6   2       14.05       13.34      3.67 o 
   6  -6   2        6.54        6.39      5.15 o 
   7  -6   2        1.78        1.95      5.20 o 
   8  -6   2        0.32       -2.07      5.54 o 
 -11  -5   2       12.81       15.16      5.83 o 
 -10  -5   2        3.25        0.04      5.61 o 
  -9  -5   2       24.53       26.75      5.95 o 
  -8  -5   2       83.17       98.40      4.29 o 
  -7  -5   2       13.24       19.73      3.51 o 
  -6  -5   2       94.13       95.13      3.59 o 
  -5  -5   2       21.71       23.10      3.00 o 
  -4  -5   2      696.10      632.75      4.94 o 
  -3  -5   2      160.29      151.65      5.02 o 
  -2  -5   2      263.95      316.47      4.02 o 
  -1  -5   2      399.83      402.62      2.79 o 
   0  -5   2        2.62        2.17      1.35 o 
   1  -5   2      190.11      192.60      4.98 o 
   2  -5   2      168.14      156.56      3.06 o 
   3  -5   2       29.61       31.89      1.79 o 
   4  -5   2      487.26      481.96      7.74 o 
   5  -5   2        1.84       -0.06      3.56 o 
   6  -5   2        0.60        0.52      4.91 o 
   7  -5   2       38.31       32.83      6.23 o 
   8  -5   2        0.99        0.07      6.34 o 
 -11  -4   2        0.01       -1.15      6.70 o 
 -10  -4   2        0.13       -0.02      5.48 o 
  -9  -4   2        3.63        8.03      5.58 o 
  -8  -4   2       52.83       55.98      6.14 o 
  -7  -4   2      291.96      312.50      5.06 o 
  -6  -4   2        0.00        3.63      3.16 o 
  -5  -4   2       22.80       22.41      3.04 o 
  -4  -4   2     1176.19     1215.86     16.79 o 
  -3  -4   2      304.41      367.08      3.74 o 
  -2  -4   2      842.72      967.73      5.09 o 
  -1  -4   2      995.87      971.54      4.63 o 
   0  -4   2       79.62       92.55      1.38 o 
   1  -4   2      874.48      841.01      4.84 o 
   2  -4   2        6.16        4.42      2.12 o 
   3  -4   2      179.99      173.06      3.07 o 
   4  -4   2      120.38      115.84      2.23 o 
   5  -4   2        0.25       -0.37      2.48 o 
   6  -4   2       33.90       23.94      5.60 o 
   7  -4   2       17.59       12.90      5.15 o 
   8  -4   2        1.34        2.61      5.90 o 
   9  -4   2        0.01        3.70      5.64 o 
 -11  -3   2        0.84        1.86      6.95 o 
 -10  -3   2        2.51        3.57      6.52 o 
  -9  -3   2       12.72        4.36      5.41 o 
  -8  -3   2       33.17       34.34      5.50 o 
  -7  -3   2        3.88        6.16      2.97 o 
  -6  -3   2       15.47       22.27      3.02 o 
  -5  -3   2      222.91      234.50      4.09 o 
  -4  -3   2      765.73      708.83     11.77 o 
  -3  -3   2     2012.96     1988.34      6.46 o 
  -2  -3   2      273.84      346.69      3.92 o 
  -1  -3   2       54.25       71.25      1.24 o 
   0  -3   2      578.90      575.25      2.38 o 
   1  -3   2      360.58      406.38      9.57 o 
   2  -3   2      255.04      239.01      3.70 o 
   3  -3   2      975.89     1054.33     14.76 o 
   4  -3   2       33.82       36.28      1.76 o 
   5  -3   2      629.91      586.21      6.07 o 
   6  -3   2        5.61        3.77      3.18 o 
   7  -3   2       76.11       69.07      6.22 o 
   8  -3   2       13.14       13.33      6.30 o 
   9  -3   2        6.18        6.70      6.47 o 
 -11  -2   2        2.56        7.77      6.60 o 
 -10  -2   2       12.36        9.65      5.74 o 
  -9  -2   2        7.91        1.26      5.42 o 
  -8  -2   2       56.64       40.75      5.99 o 
  -7  -2   2       13.46        8.15      4.99 o 
  -6  -2   2       95.32      107.16      3.12 o 
  -5  -2   2      430.06      442.72      4.49 o 
  -4  -2   2       13.63       11.49      2.59 o 
  -3  -2   2      102.14      125.25      5.55 o 
  -2  -2   2        8.69       12.37      2.40 o 
  -1  -2   2     1722.29     1596.62      5.59 o 
   0  -2   2        1.10        0.67      1.07 o 
   1  -2   2     3583.50     3577.01      8.25 o 
   2  -2   2     1101.99     1185.88      7.75 o 
   3  -2   2      601.27      571.33      3.70 o 
   4  -2   2       25.05       16.72      1.63 o 
   5  -2   2      468.79      482.11     17.31 o 
   6  -2   2       33.42       44.08      3.90 o 
   7  -2   2        1.02        1.33      4.96 o 
   8  -2   2        1.09       -2.38      5.52 o 
   9  -2   2       53.19       66.58      6.25 o 
  10  -2   2        6.57       10.50      7.11 o 
 -10  -1   2        8.34        2.39      6.29 o 
  -9  -1   2        2.90       10.64      6.28 o 
  -8  -1   2        1.07       -0.75      5.58 o 
  -7  -1   2        2.88       -4.34      5.49 o 
  -6  -1   2      114.31      123.46      2.56 o 
  -5  -1   2       30.52       26.58      2.17 o 
  -4  -1   2     1065.27     1101.31      5.50 o 
  -3  -1   2     1380.81     1252.67      5.55 o 
  -2  -1   2       62.59       65.94      2.51 o 
  -1  -1   2     1572.24     1590.57      4.51 o 
   0  -1   2     1554.59     1684.01      3.84 o 
   1  -1   2     2392.43     2455.50      8.35 o 
   2  -1   2        4.24        1.66      2.74 o 
   3  -1   2      345.59      321.92      3.31 o 
   4  -1   2      843.15      921.33      6.83 o 
   5  -1   2      519.37      530.84     18.17 o 
   6  -1   2        6.32       11.47      3.22 o 
   7  -1   2        5.26        9.01      5.50 o 
   8  -1   2       57.24       65.82      6.55 o 
   9  -1   2        0.47        2.75      5.68 o 
  10  -1   2        2.24        8.40      6.70 o 
 -10   0   2        4.60       11.06      6.06 o 
  -9   0   2       13.65       15.45      6.60 o 
  -8   0   2        1.99       10.73      5.42 o 
  -7   0   2        5.21       -0.62      5.25 o 
  -6   0   2       35.81       29.30      5.02 o 
  -5   0   2       21.68       17.79      1.21 o 
  -4   0   2      123.83      141.52      2.67 o 
  -3   0   2       93.11       83.55      4.67 o 
  -2   0   2     4770.10     4753.07     53.24 o 
  -1   0   2     6972.72     7113.31     53.37 o 
   2   0   2    11755.78    12011.49     78.77 o 
   3   0   2      706.80      800.09      7.85 o 
   4   0   2       30.34       34.19      2.94 o 
   5   0   2       18.65       10.89      3.02 o 
   6   0   2      436.60      416.48      5.11 o 
   7   0   2       33.34       37.11      3.76 o 
   8   0   2       14.84       13.44      5.86 o 
   9   0   2       38.69       42.07      5.76 o 
  10   0   2       13.81       26.55      6.69 o 
  11   0   2        4.71        8.29      7.17 o 
 -10   1   2        7.12       10.53      5.78 o 
  -9   1   2        0.15        0.28      5.44 o 
  -8   1   2       29.51       25.35      6.16 o 
  -7   1   2        0.16        2.89      5.41 o 
  -6   1   2       14.45        9.70      5.16 o 
  -5   1   2       14.85       20.77      4.81 o 
  -4   1   2       61.06       71.01      4.75 o 
  -3   1   2     3185.09     3252.29     13.53 o 
  -2   1   2     2444.39     2471.63     10.38 o 
  -1   1   2     4237.20     4367.24     42.39 o 
   2   1   2      361.18      441.06      4.25 o 
   3   1   2       16.20        9.05      2.67 o 
   4   1   2       22.11       28.84      2.56 o 
   5   1   2      417.06      419.25      4.67 o 
   6   1   2      144.52      142.59      3.47 o 
   7   1   2        0.19        2.72      5.01 o 
   8   1   2        5.45        4.11      5.00 o 
   9   1   2       30.05       29.83      6.15 o 
  10   1   2        0.57        7.51      6.40 o 
  11   1   2        2.47       -0.25      6.69 o 
  -9   2   2        2.35        7.08      6.38 o 
  -8   2   2       32.59       39.65      6.15 o 
  -7   2   2       33.41       30.33      5.82 o 
  -6   2   2        8.26       15.30      5.25 o 
  -5   2   2        3.39       -0.42      4.34 o 
  -4   2   2       43.34       31.81      4.22 o 
  -3   2   2     1990.34     1860.57     41.33 o 
  -2   2   2     1596.80     1569.69      8.76 o 
  -1   2   2       77.19       54.05      1.69 o 
   0   2   2    17330.96    17094.66     87.90 o 
   1   2   2     8783.35     8658.42     72.10 o 
   2   2   2     7183.38     7283.49     32.60 o 
   3   2   2      316.02      350.18      2.22 o 
   4   2   2        7.89        5.86      2.38 o 
   5   2   2      122.75      124.31      3.51 o 
   6   2   2      148.97      126.35      3.80 o 
   7   2   2        2.63        4.52      4.64 o 
   8   2   2      119.36      121.90      6.27 o 
   9   2   2      119.67      115.19      6.81 o 
  10   2   2        0.04       -0.43      5.31 o 
  11   2   2       20.87       20.89      5.69 o 
  -9   3   2        0.20        3.67      5.29 o 
  -8   3   2        0.80        2.70      5.89 o 
  -7   3   2        7.68       13.27      5.71 o 
  -6   3   2        4.40        0.92      5.13 o 
  -5   3   2      317.01      326.20      7.01 o 
  -4   3   2        5.05        0.61      1.02 o 
  -3   3   2        4.81        2.15      1.68 o 
  -2   3   2      914.16      892.52      4.00 o 
  -1   3   2      196.23      186.28      5.11 o 
   0   3   2      869.00      834.06      5.53 o 
   1   3   2      466.63      511.89      4.15 o 
   2   3   2      434.77      436.31      5.99 o 
   3   3   2     2724.13     2815.85     18.41 o 
   4   3   2      168.27      152.59      2.53 o 
   5   3   2        0.05        4.18      2.44 o 
   6   3   2        0.30        0.33      3.03 o 
   7   3   2       12.52       14.54      4.45 o 
   8   3   2        8.78        7.05      4.86 o 
   9   3   2        9.02        8.59      5.05 o 
  10   3   2      278.59      275.50      8.46 o 
  11   3   2       27.24       34.44      5.60 o 
  12   3   2        8.12        5.98      6.73 o 
  -9   4   2        3.94        2.67      5.92 o 
  -8   4   2        7.68        9.67      5.99 o 
  -7   4   2        3.19       -2.44      5.70 o 
  -6   4   2       11.62       14.61      5.15 o 
  -5   4   2        5.60        2.47      4.48 o 
  -4   4   2       42.20       45.38      4.49 o 
  -3   4   2      150.66      129.91      4.67 o 
  -2   4   2      490.05      449.82      5.63 o 
  -1   4   2      333.29      375.93      3.14 o 
   0   4   2      896.87      801.83      2.68 o 
   1   4   2       32.23       26.24      2.35 o 
   2   4   2       86.56       71.31      1.37 o 
   3   4   2        8.28       12.92      1.04 o 
   4   4   2      698.82      688.07      3.51 o 
   5   4   2      706.67      751.22     11.90 o 
   6   4   2       37.35       25.20      3.73 o 
   7   4   2      144.92      155.50      5.11 o 
   8   4   2       64.31       63.83      4.99 o 
   9   4   2        6.54        8.55      5.03 o 
  10   4   2      211.93      214.27      7.57 o 
  11   4   2       13.49       15.94      6.11 o 
  12   4   2        2.14        1.87      5.91 o 
  -8   5   2        0.46        3.06      6.12 o 
  -7   5   2       40.49       29.57      5.49 o 
  -6   5   2       41.22       50.10      5.81 o 
  -5   5   2      147.55      144.97      6.20 o 
  -4   5   2      211.96      184.11      5.89 o 
  -3   5   2       38.38       42.22      4.05 o 
  -2   5   2       17.37       25.08      2.75 o 
  -1   5   2       23.99       22.10      2.03 o 
   0   5   2      306.95      328.61      4.54 o 
   1   5   2      251.54      283.79      3.59 o 
   2   5   2      219.67      229.16      1.97 o 
   3   5   2       16.82       16.97      1.01 o 
   4   5   2     1071.38     1081.37     10.64 o 
   5   5   2      314.23      375.27      4.76 o 
   6   5   2        4.56       10.18      3.41 o 
   7   5   2      111.02      112.13      4.55 o 
   8   5   2       60.71       66.03      4.83 o 
   9   5   2        2.66        3.13      4.97 o 
  10   5   2        0.64       -1.11      5.32 o 
  11   5   2        0.91        6.42      5.03 o 
  12   5   2        1.33        3.78      5.97 o 
  -8   6   2        8.31       14.52      6.50 o 
  -7   6   2       29.27       36.67      5.97 o 
  -6   6   2       32.17       30.56      5.54 o 
  -5   6   2       21.03       17.89      4.72 o 
  -4   6   2       10.56        7.62      4.31 o 
  -3   6   2       76.81       70.52      3.52 o 
  -2   6   2      310.54      310.82      3.79 o 
  -1   6   2       22.15       26.47      2.11 o 
   0   6   2       47.25       49.82      1.85 o 
   1   6   2       17.03       14.11      1.54 o 
   2   6   2       12.59        7.72      1.36 o 
   3   6   2       45.81       54.42      2.59 o 
   4   6   2      994.36     1059.48      7.70 o 
   5   6   2       13.38        8.01      1.34 o 
   6   6   2      164.11      161.03      3.90 o 
   7   6   2        3.35        2.22      3.28 o 
   8   6   2       82.74       82.02      4.76 o 
   9   6   2       11.04       13.06      4.64 o 
  10   6   2       15.58       17.76      5.34 o 
  11   6   2       12.27       14.02      5.21 o 
  12   6   2        6.47        1.62      5.89 o 
  13   6   2        1.42        5.84      5.87 o 
  -6   7   2        2.87       -2.83      7.09 o 
  -5   7   2        0.58        2.46      3.84 o 
  -4   7   2       73.69       60.60      3.97 o 
  -3   7   2       20.22       18.56      3.42 o 
  -2   7   2       19.04       12.26      2.52 o 
  -1   7   2       71.82       71.31      2.40 o 
   0   7   2        7.00        6.52      1.69 o 
   1   7   2       61.61       64.01      4.77 o 
   2   7   2        7.47       14.18      1.93 o 
   3   7   2        3.10        7.68      1.39 o 
   4   7   2      318.03      303.13      6.43 o 
   5   7   2      188.42      211.45      2.31 o 
   6   7   2      308.18      334.05      6.28 o 
   7   7   2        4.55        2.51      3.12 o 
   8   7   2      101.89       87.71      6.78 o 
   9   7   2        4.98        5.75      4.18 o 
  10   7   2       18.04       17.88      6.58 o 
  11   7   2        5.12        3.97      4.96 o 
  12   7   2        5.79        3.53      5.75 o 
  13   7   2        0.22        0.91      6.30 o 
  -5   8   2        6.02        5.96      7.29 o 
  -4   8   2        0.84        2.49      6.36 o 
  -3   8   2       35.69       32.54      5.79 o 
  -2   8   2       91.58       93.95      8.24 o 
  -1   8   2       32.63       29.96      3.75 o 
   0   8   2      372.12      390.16      9.40 o 
   1   8   2      145.22      143.33      4.21 o 
   2   8   2       90.66       96.72      5.30 o 
   3   8   2      877.41      891.57      9.65 o 
   4   8   2       14.67       24.57      3.10 o 
   5   8   2      305.42      312.20     13.43 o 
   6   8   2      189.07      193.28     13.44 o 
   7   8   2        0.73        1.09     10.92 o 
   8   8   2        9.58       17.94     11.65 o 
   9   8   2       31.32       30.28     13.41 o 
  10   8   2        1.64        4.02     13.59 o 
  11   8   2        2.89        3.78     13.58 o 
  12   8   2        6.11        9.71     13.76 o 
  -4   9   2        0.92        4.08      7.50 o 
  -3   9   2        3.17        4.98      7.26 o 
  -2   9   2        9.81       11.31      5.04 o 
  -1   9   2        9.39        7.84      3.76 o 
   0   9   2       37.03       28.49      4.07 o 
   1   9   2        7.51        5.72      3.67 o 
   2   9   2       34.71       34.33      3.58 o 
   3   9   2        0.10        3.83      3.01 o 
   4   9   2        5.29        5.72      3.19 o 
   5   9   2      587.36      662.98      9.40 o 
   6   9   2      175.22      204.31     13.57 o 
   7   9   2        0.11       -1.43     11.97 o 
   8   9   2       24.75       29.76     11.62 o 
   9   9   2        0.16        1.66     11.76 o 
  10   9   2        6.12        0.78     12.58 o 
  11   9   2        2.73        2.65     15.34 o 
  -2  10   2        0.90        2.88      7.49 o 
  -1  10   2       27.80       26.93      4.35 o 
   0  10   2      205.26      208.19      5.56 o 
   1  10   2       40.12       45.50      4.23 o 
   2  10   2        0.26        0.10      3.50 o 
   3  10   2      106.33      122.96      4.40 o 
   4  10   2       25.84       27.59      3.52 o 
   5  10   2        2.11        2.38      3.34 o 
   6  10   2        7.21       10.58     13.27 o 
   7  10   2        0.99       -5.60     11.79 o 
   8  10   2        7.42        4.33     13.97 o 
   9  10   2        0.13       -0.65     14.68 o 
  10  10   2        1.09       -4.09     12.96 o 
  11  10   2       17.20       21.89     16.73 o 
  -1  11   2        3.62        6.99      6.93 o 
   0  11   2       18.30       23.91      7.95 o 
   1  11   2        3.75        2.84      7.87 o 
   2  11   2       15.22        6.46      7.81 o 
   3  11   2       22.18       23.40      6.61 o 
   4  11   2        0.25        9.02     10.21 o 
   5  11   2        0.30        8.73      6.28 o 
   6  11   2       10.62        8.70     11.07 o 
   7  11   2        3.80       -1.16     12.07 o 
   8  11   2        7.78       -6.91     14.98 o 
   9  11   2        4.36        1.27     15.79 o 
  10  11   2       17.85       13.55     12.78 o 
   1  12   2        5.91        7.35      7.95 o 
   2  12   2       14.52        7.41      6.70 o 
   3  12   2        0.11        6.30      6.12 o 
   4  12   2       33.22       31.37      8.20 o 
   5  12   2       11.54       18.62      7.04 o 
   6  12   2       15.17       37.64     11.71 o 
   7  12   2        5.75        7.11     14.78 o 
   8  12   2        3.52       -4.11     12.95 o 
   4  13   2        9.15       10.95      8.42 o 
   5  13   2        6.24       11.41      7.07 o 
  -6 -12   3        1.09        1.48      6.24 o 
  -5 -12   3       38.15       35.27      6.31 o 
  -4 -12   3        5.44        2.90      6.42 o 
  -3 -12   3        0.00        8.10      6.32 o 
  -2 -12   3       16.20       14.28      6.66 o 
  -7 -11   3       28.31       39.71      5.96 o 
  -6 -11   3        3.96        9.45      4.44 o 
  -5 -11   3       17.69       20.95      4.99 o 
  -4 -11   3        2.18        4.33      4.61 o 
  -3 -11   3       24.60       26.39      4.80 o 
  -2 -11   3        8.85       15.14      4.36 o 
  -1 -11   3        0.30       -0.25      4.29 o 
   0 -11   3       30.05       36.75      5.35 o 
   1 -11   3       28.02       30.54      7.12 o 
  -8 -10   3       11.65       10.53      6.07 o 
  -7 -10   3        6.41        6.36      5.95 o 
  -6 -10   3        0.57       11.49      6.37 o 
  -5 -10   3        0.46        8.22      4.13 o 
  -4 -10   3        7.24       11.32      4.82 o 
  -3 -10   3       22.02       22.52      3.54 o 
  -2 -10   3       32.35       21.31      3.79 o 
  -1 -10   3       35.02       41.54      3.89 o 
   0 -10   3        1.17        1.86      3.42 o 
   1 -10   3        8.30        8.41      3.54 o 
   2 -10   3        5.01        7.72      4.33 o 
   3 -10   3        0.28       -2.78      7.45 o 
  -9  -9   3        2.42       -3.15     13.03 o 
  -8  -9   3        0.04        4.08      6.27 o 
  -7  -9   3        5.51        1.77      9.93 o 
  -6  -9   3       32.23       29.92      5.96 o 
  -5  -9   3        2.38        7.05      6.05 o 
  -4  -9   3       23.99       23.79      4.17 o 
  -3  -9   3        7.61       11.67      3.47 o 
  -2  -9   3       63.33       35.41      3.65 o 
  -1  -9   3        4.39        9.78      3.50 o 
   0  -9   3       34.52       31.59      3.52 o 
   1  -9   3       10.71       12.21      3.50 o 
   2  -9   3       34.15       31.62      3.58 o 
   3  -9   3       14.83       14.48      4.91 o 
   4  -9   3        5.54        6.50      4.41 o 
 -10  -8   3        0.05       -4.39     14.05 o 
  -9  -8   3        0.10        2.15      6.26 o 
  -8  -8   3        4.89        1.95      3.60 o 
  -7  -8   3       28.53       25.71      5.58 o 
  -6  -8   3       28.97       24.67      6.16 o 
  -5  -8   3       33.97       23.86      5.98 o 
  -4  -8   3       12.20        8.43      5.53 o 
  -3  -8   3       39.88       38.63      3.39 o 
  -2  -8   3       15.48       13.31      3.19 o 
  -1  -8   3      116.86      127.97      3.84 o 
   0  -8   3        5.31       12.34      3.38 o 
   1  -8   3        8.03        4.79      2.39 o 
   2  -8   3        2.01        0.28      3.16 o 
   3  -8   3        2.45        3.07      4.09 o 
   4  -8   3       36.82       37.57      4.74 o 
   5  -8   3        5.75        4.42      5.06 o 
 -11  -7   3        0.00        7.97      7.10 o 
 -10  -7   3        5.91        5.19      5.41 o 
  -9  -7   3       11.51        7.97      3.86 o 
  -8  -7   3       11.93       18.68      3.75 o 
  -7  -7   3      303.59      328.32     11.37 o 
  -6  -7   3        0.22       -0.64      3.30 o 
  -5  -7   3       19.20       12.33      5.93 o 
  -4  -7   3      209.12      179.56      6.17 o 
  -3  -7   3       36.48       28.38      3.31 o 
  -2  -7   3        0.33        2.18      2.85 o 
  -1  -7   3       80.17       72.22      3.51 o 
   0  -7   3        7.97       15.52      3.03 o 
   1  -7   3      120.87      127.79      3.77 o 
   2  -7   3       44.67       46.40      2.73 o 
   3  -7   3       18.32       18.49      2.72 o 
   4  -7   3       45.52       58.17      3.67 o 
   5  -7   3        9.01        7.73      3.49 o 
   6  -7   3       12.41       13.26      5.16 o 
   7  -7   3       15.78       19.70      6.41 o 
 -11  -6   3        0.01        5.52      9.01 o 
 -10  -6   3        0.01        1.44      5.41 o 
  -9  -6   3       62.82       67.84      5.21 o 
  -8  -6   3        1.01        4.09      3.50 o 
  -7  -6   3       92.99       89.79      3.99 o 
  -6  -6   3       44.21       40.77      3.51 o 
  -5  -6   3        5.16        4.60      1.50 o 
  -4  -6   3       37.82       31.57      3.04 o 
  -3  -6   3       15.30        6.09      4.67 o 
  -2  -6   3        3.04        2.95      2.46 o 
  -1  -6   3      173.00      187.17      3.61 o 
   0  -6   3        2.03        1.84      2.73 o 
   1  -6   3       23.39       24.02      2.96 o 
   2  -6   3       40.67       35.98      2.41 o 
   3  -6   3      113.64      118.02      3.07 o 
   4  -6   3       44.01       36.86      3.13 o 
   5  -6   3        3.02        2.29      4.00 o 
   6  -6   3       20.09       12.69      5.85 o 
   7  -6   3        0.37       -1.42      5.09 o 
   8  -6   3        5.38        6.68      6.52 o 
 -11  -5   3        9.26       11.86      6.44 o 
 -10  -5   3        3.34        0.56      5.31 o 
  -9  -5   3       17.89       23.90      6.06 o 
  -8  -5   3        2.70        1.06      3.63 o 
  -7  -5   3      114.09      124.57      4.00 o 
  -6  -5   3      411.33      421.90      6.73 o 
  -5  -5   3       73.91       73.19      3.42 o 
  -4  -5   3       90.04       68.78      3.15 o 
  -3  -5   3      347.62      359.72      4.96 o 
  -2  -5   3      477.25      422.78      8.50 o 
  -1  -5   3      160.99      185.93      1.46 o 
   0  -5   3      186.10      191.17      2.33 o 
   1  -5   3      486.35      505.19     11.09 o 
   2  -5   3      185.93      179.87      4.26 o 
   3  -5   3      650.02      638.16      5.93 o 
   4  -5   3        4.21        4.92      1.98 o 
   5  -5   3       33.05       30.87      3.80 o 
   6  -5   3       21.29       18.98      5.62 o 
   7  -5   3       38.00       31.97      5.65 o 
   8  -5   3        0.38        1.48      6.39 o 
 -11  -4   3        0.01       -1.84      6.85 o 
 -10  -4   3        2.05        2.78      5.40 o 
  -9  -4   3       29.75       28.18      6.24 o 
  -8  -4   3        3.98        4.53      3.44 o 
  -7  -4   3      121.37      104.68      4.07 o 
  -6  -4   3        0.41       -0.33      3.22 o 
  -5  -4   3        0.53        6.23      3.45 o 
  -4  -4   3        7.74       10.18      2.76 o 
  -3  -4   3      232.02      264.22      2.35 o 
  -2  -4   3     1144.23     1272.24     11.38 o 
  -1  -4   3       15.26       18.80      1.60 o 
   0  -4   3      140.68      129.60      1.57 o 
   1  -4   3      351.92      335.12      3.00 o 
   2  -4   3        4.11        2.98      2.96 o 
   3  -4   3       47.01       32.15      2.53 o 
   4  -4   3      246.25      248.32      3.67 o 
   5  -4   3      569.18      521.62      7.89 o 
   6  -4   3        0.61        2.44      2.89 o 
   7  -4   3        6.18        3.73      5.92 o 
   8  -4   3        4.01        2.95      5.35 o 
   9  -4   3        2.62        4.34      6.54 o 
 -11  -3   3        7.60       10.91      7.27 o 
 -10  -3   3        4.50        5.77      6.07 o 
  -9  -3   3        0.24       -2.35      6.34 o 
  -8  -3   3      128.21      132.51      7.08 o 
  -7  -3   3       77.85       86.84      3.73 o 
  -6  -3   3      257.40      270.48      4.57 o 
  -5  -3   3        0.01       -2.00      2.94 o 
  -4  -3   3      399.50      379.55      4.62 o 
  -3  -3   3       56.68       81.47      2.81 o 
  -2  -3   3     1816.91     1710.59     10.13 o 
  -1  -3   3     1881.89     1893.52     10.97 o 
   0  -3   3       50.07       61.21      1.33 o 
   1  -3   3        1.24        1.25      1.93 o 
   2  -3   3      867.14      969.11      9.85 o 
   3  -3   3        0.59       -1.03      2.16 o 
   4  -3   3       97.00       97.75      2.68 o 
   5  -3   3        7.34        3.40      1.84 o 
   6  -3   3      231.87      255.28      7.64 o 
   7  -3   3       30.54       21.20      3.55 o 
   8  -3   3       17.29       15.07      5.48 o 
   9  -3   3        2.04        1.57      6.53 o 
 -10  -2   3        0.59       -2.11      5.90 o 
  -9  -2   3        0.01        3.41      6.49 o 
  -8  -2   3        2.28        5.72      5.79 o 
  -7  -2   3        5.53        4.21      2.64 o 
  -6  -2   3        3.22        2.79      2.58 o 
  -5  -2   3      242.47      253.77      7.80 o 
  -4  -2   3       29.98       35.93      3.01 o 
  -3  -2   3        7.79        8.19      2.85 o 
  -2  -2   3        6.51        6.95      1.57 o 
  -1  -2   3      797.86      884.90      5.18 o 
   0  -2   3       12.66       27.39      1.24 o 
   1  -2   3     1867.73     1802.36      6.23 o 
   2  -2   3     2349.45     2470.93     10.67 o 
   3  -2   3       10.81        6.84      2.09 o 
   4  -2   3      380.24      378.49      6.35 o 
   5  -2   3        0.24       -0.57      1.66 o 
   6  -2   3      303.06      281.01      4.60 o 
   7  -2   3        7.12        7.50      3.36 o 
   8  -2   3       29.84       35.59      6.26 o 
   9  -2   3       40.63       39.20      6.34 o 
  10  -2   3        0.26        2.04      6.34 o 
 -10  -1   3        0.75        6.52      5.55 o 
  -9  -1   3        5.02        7.53      5.55 o 
  -8  -1   3        9.15       11.79      5.84 o 
  -7  -1   3       35.64       40.65      5.49 o 
  -6  -1   3       19.92       18.30      2.24 o 
  -5  -1   3       20.45       19.33      2.40 o 
  -4  -1   3      205.61      217.43      4.08 o 
  -3  -1   3       61.95       82.44      2.75 o 
  -2  -1   3      681.89      768.94      7.32 o 
  -1  -1   3     6949.44     6753.88     34.07 o 
   0  -1   3     3982.52     4022.64     36.52 o 
   1  -1   3        5.51        5.34      2.23 o 
   2  -1   3     1764.23     1836.22     35.78 o 
   3  -1   3     2739.32     3071.83     42.29 o 
   4  -1   3       44.95       32.96      2.62 o 
   5  -1   3        1.37        2.14      2.42 o 
   6  -1   3       20.68       25.47      1.54 o 
   7  -1   3      853.44      859.05      7.32 o 
   8  -1   3      232.60      222.95      5.16 o 
   9  -1   3        0.76       -1.40      5.71 o 
  10  -1   3        0.84       -3.15      6.45 o 
 -10   0   3        0.01       -2.42      6.65 o 
  -9   0   3        1.02        1.44      5.43 o 
  -8   0   3        4.20       -3.56      5.54 o 
  -7   0   3        7.50        8.57      5.23 o 
  -6   0   3       66.23       45.97      1.59 o 
  -5   0   3       12.35       15.22      1.78 o 
  -4   0   3        6.99       13.34      1.92 o 
  -3   0   3      202.60      225.43      5.60 o 
  -2   0   3      357.62      359.44      5.87 o 
  -1   0   3     5259.16     5426.51     53.87 o 
   0   0   3     1266.27     1133.84      5.66 o 
   1   0   3       67.15       52.59      2.13 o 
   2   0   3        4.58       13.95      2.41 o 
   3   0   3       22.45       17.64      2.82 o 
   4   0   3      384.24      411.11      3.70 o 
   5   0   3       17.09       18.08      2.68 o 
   6   0   3       45.02       47.02      3.45 o 
   7   0   3       63.19       59.36      3.85 o 
   8   0   3       16.31       13.44      3.76 o 
   9   0   3       28.32       33.49      6.46 o 
  10   0   3      100.79       94.93      6.89 o 
  11   0   3       14.85       26.54      7.03 o 
 -10   1   3        0.06        2.04      6.09 o 
  -9   1   3        1.07       -1.67      6.59 o 
  -8   1   3        5.48        6.49      5.34 o 
  -7   1   3       31.96        9.15      5.15 o 
  -6   1   3       23.31       24.34      5.42 o 
  -5   1   3      239.64      252.24     20.41 o 
  -4   1   3      165.81      161.59      5.45 o 
  -3   1   3       16.46       22.22      4.36 o 
  -2   1   3     2202.21     2412.12     11.16 o 
  -1   1   3      488.13      572.47      5.55 o 
   0   1   3     3379.99     3314.84     35.88 o 
   1   1   3       32.57       49.17      3.01 o 
   2   1   3      400.48      358.58      2.36 o 
   3   1   3      146.37      153.45      3.45 o 
   4   1   3      387.26      314.10      4.12 o 
   5   1   3        3.83        3.14      2.61 o 
   6   1   3       55.59       49.71      3.44 o 
   7   1   3      272.40      279.10      4.92 o 
   8   1   3      383.58      386.45     17.62 o 
   9   1   3       55.11       54.62      6.64 o 
  10   1   3        1.29        6.54      5.27 o 
  11   1   3        0.01        1.79      6.79 o 
  -9   2   3        9.45        9.03      6.77 o 
  -8   2   3        0.09        2.25      5.21 o 
  -7   2   3        1.00       -0.96      5.75 o 
  -6   2   3      150.13      179.38      6.86 o 
  -5   2   3        2.70        5.75      4.56 o 
  -4   2   3      321.10      335.38      6.49 o 
  -3   2   3     1637.21     1684.34     10.97 o 
  -2   2   3      921.47      987.07      7.74 o 
  -1   2   3      190.38      264.92      4.38 o 
   0   2   3       96.51       72.20      1.63 o 
   1   2   3      774.74      751.87      6.54 o 
   2   2   3       17.51       15.49      1.12 o 
   3   2   3       28.35       44.17      1.83 o 
   4   2   3       36.52       43.40      2.47 o 
   5   2   3      126.84      145.03      2.87 o 
   6   2   3       63.71       58.32      2.88 o 
   7   2   3       13.04       15.85      3.38 o 
   8   2   3        0.01       -0.79      3.80 o 
   9   2   3       43.89       43.21      6.00 o 
  10   2   3      104.36      106.74      7.13 o 
  11   2   3        6.15        7.56      6.10 o 
  12   2   3       14.72       14.64      5.73 o 
  -9   3   3        5.33        9.04      6.11 o 
  -8   3   3       15.29       12.61      6.15 o 
  -7   3   3        6.34       15.08      5.94 o 
  -6   3   3      163.69      131.76      6.34 o 
  -5   3   3       36.46       50.15      4.92 o 
  -4   3   3       99.01       91.51      6.81 o 
  -3   3   3       54.94       38.73      4.00 o 
  -2   3   3      308.58      300.04      5.03 o 
  -1   3   3       69.93       67.26      2.66 o 
   0   3   3        9.07        8.41      1.21 o 
   1   3   3      288.18      288.30      3.52 o 
   2   3   3     2714.32     2833.96     27.39 o 
   3   3   3      431.63      441.77      3.10 o 
   4   3   3     1007.41     1121.81      4.34 o 
   5   3   3      112.70      136.66      3.80 o 
   6   3   3        0.07        1.11      3.01 o 
   7   3   3        0.91        0.22      3.27 o 
   8   3   3        0.19        0.48      4.67 o 
   9   3   3       69.24       62.71      5.73 o 
  10   3   3       18.49       16.60      5.78 o 
  11   3   3       10.73        8.05      6.04 o 
  12   3   3        0.63       -3.46      6.51 o 
  -8   4   3        0.12       -1.16      5.80 o 
  -7   4   3        0.41       -1.48      5.64 o 
  -6   4   3      120.07      142.75      6.61 o 
  -5   4   3       17.45       12.01      4.70 o 
  -4   4   3       80.21       92.01      4.97 o 
  -3   4   3      213.12      184.41      5.16 o 
  -2   4   3      147.16      150.81      2.20 o 
  -1   4   3      340.41      317.40     13.83 o 
   0   4   3      283.66      248.86      6.29 o 
   1   4   3     1452.90     1535.72     10.61 o 
   2   4   3     6583.46     6611.35     22.36 o 
   3   4   3      104.24       93.52      1.25 o 
   4   4   3     1392.78     1459.76      5.28 o 
   5   4   3      234.17      316.76      3.94 o 
   6   4   3       18.08       25.97      2.31 o 
   7   4   3        6.52       10.30      3.21 o 
   8   4   3      279.18      266.09      6.51 o 
   9   4   3       23.36       19.18      5.31 o 
  10   4   3       67.80       70.26      6.08 o 
  11   4   3        2.13        2.73      5.63 o 
  12   4   3        5.68        9.37      5.81 o 
  -8   5   3        3.79        5.59      6.47 o 
  -7   5   3        0.77        0.93      5.97 o 
  -6   5   3        5.06        7.27      5.24 o 
  -5   5   3       38.50       42.27      4.95 o 
  -4   5   3        1.84       -0.22      4.09 o 
  -3   5   3       38.77       36.85      4.02 o 
  -2   5   3        7.91       10.61      2.74 o 
  -1   5   3      453.93      468.48     10.00 o 
   0   5   3      322.74      308.12      3.45 o 
   1   5   3      226.00      242.14     11.26 o 
   2   5   3       15.64       11.55      1.18 o 
   3   5   3     2176.51     2123.73     20.16 o 
   4   5   3       25.70       21.33      1.59 o 
   5   5   3       28.79       25.09      1.90 o 
   6   5   3     1030.76     1033.64      6.84 o 
   7   5   3        7.73        5.21      3.52 o 
   8   5   3      211.82      225.52      5.95 o 
   9   5   3       72.48       76.42      5.21 o 
  10   5   3       16.59       19.18      5.38 o 
  11   5   3       12.32        9.15      5.69 o 
  12   5   3        0.13        2.55      5.96 o 
  -8   6   3        5.13       10.16      6.80 o 
  -7   6   3        0.05        0.92      6.03 o 
  -6   6   3        0.45        3.45      5.42 o 
  -5   6   3       23.27       22.58      5.00 o 
  -4   6   3       21.16       18.23      3.51 o 
  -3   6   3        0.62        0.47      3.09 o 
  -2   6   3       10.30       11.02      2.82 o 
  -1   6   3       28.46       27.95      3.29 o 
   0   6   3        0.02        0.43      1.56 o 
   1   6   3        0.43        0.39      0.83 o 
   2   6   3      343.88      323.87      2.55 o 
   3   6   3      542.48      579.86      6.09 o 
   4   6   3      348.99      255.67      4.99 o 
   5   6   3      116.95       98.47      1.88 o 
   6   6   3       46.01       49.36      2.51 o 
   7   6   3       65.83       65.82      7.26 o 
   8   6   3      100.06       94.34      4.58 o 
   9   6   3        4.90        3.60      4.46 o 
  10   6   3      110.36      117.96      6.13 o 
  11   6   3       74.14       81.19      6.27 o 
  12   6   3        1.75        0.93      5.50 o 
  13   6   3       15.41       14.53      5.31 o 
  -6   7   3        5.99        4.51      7.38 o 
  -5   7   3       12.23       10.81      3.82 o 
  -4   7   3       39.84       40.71      3.77 o 
  -3   7   3        0.27       -0.02      3.11 o 
  -2   7   3       40.72       34.16      2.99 o 
  -1   7   3       22.14       19.33      2.15 o 
   0   7   3        0.95       -0.51      1.57 o 
   1   7   3        0.02        1.42      1.31 o 
   2   7   3        5.21        5.60      1.73 o 
   3   7   3       82.36      100.47      1.75 o 
   4   7   3       76.07       66.22      1.51 o 
   5   7   3       15.98       27.47      1.57 o 
   6   7   3      309.14      282.46     11.51 o 
   7   7   3      118.02      118.15      3.77 o 
   8   7   3       12.80       18.38      5.60 o 
   9   7   3      104.49      104.19     13.96 o 
  10   7   3       25.76       28.79      9.75 o 
  11   7   3       23.48       16.07      5.26 o 
  12   7   3        0.46        0.65      5.61 o 
  13   7   3        2.23        7.81      5.47 o 
  -5   8   3       24.41       26.35      7.06 o 
  -4   8   3        2.53        0.26      7.30 o 
  -3   8   3        3.63        4.32      6.77 o 
  -2   8   3       18.79       23.48      7.31 o 
  -1   8   3        8.92        8.47      3.79 o 
   0   8   3       66.63       73.73      3.95 o 
   1   8   3        9.64        6.46      3.18 o 
   2   8   3      207.84      209.13      5.86 o 
   3   8   3      295.68      308.17     10.00 o 
   4   8   3       22.88       32.49      2.92 o 
   5   8   3      101.13      104.31     12.11 o 
   6   8   3       67.22       81.87     11.06 o 
   7   8   3       14.12       13.59     11.86 o 
   8   8   3       31.03       25.48     12.74 o 
   9   8   3        4.58        4.15     13.04 o 
  10   8   3        4.77       17.66     13.25 o 
  11   8   3       59.53       74.03     14.29 o 
  12   8   3        0.29        9.27     12.05 o 
  -4   9   3        2.92        5.78      7.46 o 
  -3   9   3        3.69        2.59      6.88 o 
  -2   9   3        1.45        1.33      6.37 o 
  -1   9   3       35.39       26.25      4.18 o 
   0   9   3        0.65        1.91      3.63 o 
   1   9   3        2.30        3.10      3.54 o 
   2   9   3        0.31        0.75      3.24 o 
   3   9   3       53.32       70.38      3.36 o 
   4   9   3       61.59       51.72      3.14 o 
   5   9   3      146.07      203.91      6.07 o 
   6   9   3       29.38       18.49     11.39 o 
   7   9   3       47.39       69.92     11.51 o 
   8   9   3       34.02       41.44     13.20 o 
   9   9   3        1.36       -8.45     13.34 o 
  10   9   3       21.00       20.54     11.78 o 
  11   9   3        1.10       -1.49     15.02 o 
  -2  10   3       32.09       30.71      6.24 o 
  -1  10   3        0.39        1.25      5.95 o 
   0  10   3       33.34       39.79      7.20 o 
   1  10   3       10.65       13.15      7.44 o 
   2  10   3      102.88      124.41      8.88 o 
   3  10   3      157.60      193.66      9.47 o 
   4  10   3       34.69       35.28      6.76 o 
   5  10   3       55.90       74.44      6.34 o 
   6  10   3       58.73       37.41     11.85 o 
   7  10   3        3.62       -4.98     13.37 o 
   8  10   3       16.51       19.30     13.54 o 
   9  10   3       17.60       20.26     14.54 o 
  10  10   3        2.49        0.66     13.79 o 
  11  10   3        0.24       10.08     16.42 o 
  -1  11   3        6.30       11.47      6.56 o 
   0  11   3        0.41       -0.05      7.42 o 
   1  11   3        0.56        1.21      7.72 o 
   2  11   3       13.91        7.29      6.09 o 
   3  11   3        0.00        3.21      7.65 o 
   4  11   3        0.29        6.12     13.32 o 
   5  11   3       35.86       47.79      6.57 o 
   6  11   3       17.37       23.18     12.73 o 
   7  11   3        4.33       16.02     12.90 o 
   8  11   3       11.04        0.59     14.71 o 
   9  11   3       16.29       12.10     15.29 o 
  10  11   3        2.35       10.40     13.37 o 
   1  12   3       34.68       42.27      9.11 o 
   2  12   3        1.01        1.56      8.26 o 
   3  12   3        8.71        5.14      8.21 o 
   4  12   3       18.87       18.02      7.87 o 
   5  12   3       26.34       45.82      7.57 o 
   6  12   3        1.16       18.10     14.06 o 
   7  12   3        5.60       -2.70     14.99 o 
   8  12   3        1.72       -6.67     13.52 o 
   9  12   3        1.53       -8.95     15.12 o 
   4  13   3        0.36        6.91      8.44 o 
   5  13   3        1.18        5.48      7.54 o 
  -7 -11   4       12.76       19.25      7.35 o 
  -6 -11   4       14.65       13.20      6.19 o 
  -5 -11   4       15.50       20.63      6.34 o 
  -4 -11   4        8.20        3.75      5.89 o 
  -3 -11   4        0.46        4.65      4.87 o 
  -2 -11   4       16.61       32.70      6.67 o 
  -1 -11   4        3.67        6.50      4.65 o 
   0 -11   4        4.77        3.75      6.78 o 
  -8 -10   4        0.75        1.17      6.46 o 
  -7 -10   4        7.34        5.73      7.19 o 
  -6 -10   4        1.07        5.10      5.78 o 
  -5 -10   4        7.81       14.34      4.41 o 
  -4 -10   4       77.08       61.12      4.87 o 
  -3 -10   4       23.05       19.14      4.94 o 
  -2 -10   4       20.89       22.46      4.65 o 
  -1 -10   4       28.73       32.44      4.60 o 
   0 -10   4        0.64        2.88      4.21 o 
   1 -10   4        0.33        0.88      3.65 o 
   2 -10   4        0.03       -1.56      4.42 o 
   3 -10   4        0.43       -0.41      7.28 o 
  -9  -9   4       33.48       30.75      7.87 o 
  -8  -9   4        0.09        1.61      6.85 o 
  -7  -9   4       19.30       22.60      6.44 o 
  -6  -9   4        0.01       -1.44      6.35 o 
  -5  -9   4       16.52       21.62      5.66 o 
  -4  -9   4        4.59        8.95      4.14 o 
  -3  -9   4       28.05       36.42      4.83 o 
  -2  -9   4       45.45       46.56      3.46 o 
  -1  -9   4        0.00       -0.85      3.35 o 
   0  -9   4        4.78        7.94      3.39 o 
   1  -9   4        0.38       -1.63      3.37 o 
   2  -9   4        1.06        1.59      3.46 o 
   3  -9   4       63.72       64.36      5.31 o 
   4  -9   4        9.91       19.10      7.34 o 
  -9  -8   4        9.15        6.19      6.27 o 
  -8  -8   4       59.00       66.11      4.36 o 
  -7  -8   4       19.31       17.74      6.10 o 
  -6  -8   4        1.01       -1.16      5.19 o 
  -5  -8   4       11.86        4.47      5.18 o 
  -4  -8   4        4.31        5.64      5.58 o 
  -3  -8   4       30.49       24.97      3.13 o 
  -2  -8   4       77.58       79.20      3.49 o 
  -1  -8   4      243.32      246.71      5.44 o 
   0  -8   4       45.67       51.17      3.55 o 
   1  -8   4       22.38       21.14      3.53 o 
   2  -8   4        3.73        5.94      3.17 o 
   3  -8   4       46.30       48.07      4.56 o 
   4  -8   4        2.27        4.33      4.30 o 
   5  -8   4        2.84        0.72      4.09 o 
 -10  -7   4        1.59       -2.53      5.25 o 
  -9  -7   4        3.53        6.10      3.79 o 
  -8  -7   4       34.20       30.25      3.95 o 
  -7  -7   4       29.14       25.49      3.77 o 
  -6  -7   4       36.69       53.60      5.83 o 
  -5  -7   4        3.94        0.72      4.96 o 
  -4  -7   4       22.33       14.55      4.92 o 
  -3  -7   4        4.49        9.62      4.97 o 
  -2  -7   4       82.89       86.79      3.36 o 
  -1  -7   4        1.71        1.95      2.95 o 
   0  -7   4       30.91       20.45      3.24 o 
   1  -7   4        2.25        2.14      3.01 o 
   2  -7   4       60.21       61.30      3.02 o 
   3  -7   4       27.50       23.83      2.76 o 
   4  -7   4      131.33      133.32      4.92 o 
   5  -7   4        0.83        1.71      3.23 o 
   6  -7   4       13.63       12.97      4.11 o 
   7  -7   4       10.14        8.07      6.20 o 
 -10  -6   4        9.49        2.27      5.64 o 
  -9  -6   4       13.36       19.91      5.42 o 
  -8  -6   4       12.38        7.14      3.54 o 
  -7  -6   4       15.24       17.21      3.70 o 
  -6  -6   4        5.61       12.55      3.38 o 
  -5  -6   4        7.56        5.47      4.66 o 
  -4  -6   4        0.79       -4.88      4.88 o 
  -3  -6   4       64.40       45.41      4.90 o 
  -2  -6   4       14.23       18.53      2.03 o 
  -1  -6   4      122.52      116.37      3.07 o 
   0  -6   4       66.05       61.26      3.16 o 
   1  -6   4       35.20       37.03      2.96 o 
   2  -6   4      202.29      201.53      3.92 o 
   3  -6   4      292.05      263.74      4.25 o 
   4  -6   4        6.87        9.07      2.95 o 
   5  -6   4       87.68       94.30      4.75 o 
   6  -6   4        7.97        4.22      4.17 o 
   7  -6   4        1.36        2.27      5.80 o 
   8  -6   4        2.16        5.08      5.97 o 
 -10  -5   4        2.47        3.18      5.70 o 
  -9  -5   4       12.33       13.77      5.81 o 
  -8  -5   4       21.88       20.26      3.73 o 
  -7  -5   4       23.31       34.53      3.53 o 
  -6  -5   4       86.33       97.60      3.83 o 
  -5  -5   4       29.15       29.22      3.32 o 
  -4  -5   4      154.65      146.17      5.26 o 
  -3  -5   4       82.09       70.69      3.19 o 
  -2  -5   4      296.23      241.16      3.06 o 
  -1  -5   4       75.73       74.68      1.72 o 
   0  -5   4      164.01      173.49      2.34 o 
   1  -5   4       18.82       17.21      1.95 o 
   2  -5   4        0.25        1.32      2.70 o 
   3  -5   4        2.82        3.49      2.74 o 
   4  -5   4      179.08      174.76      3.68 o 
   5  -5   4        3.07        3.51      3.81 o 
   6  -5   4      158.82      160.88      7.15 o 
   7  -5   4       56.48       51.33      5.89 o 
   8  -5   4        5.42        1.83      6.01 o 
 -10  -4   4        3.40       -0.19      5.62 o 
  -9  -4   4        8.48       10.90      6.32 o 
  -8  -4   4       10.68       13.41      5.89 o 
  -7  -4   4       86.80       82.08      4.17 o 
  -6  -4   4       10.76        3.58      3.47 o 
  -5  -4   4       24.39       19.87      3.12 o 
  -4  -4   4      265.42      298.43      8.47 o 
  -3  -4   4      244.98      264.96      4.07 o 
  -2  -4   4      572.32      601.27      5.01 o 
  -1  -4   4       36.42       47.73      1.70 o 
   0  -4   4       25.72       16.18      1.63 o 
   1  -4   4       82.12       97.14      2.13 o 
   2  -4   4        5.96        4.24      2.28 o 
   3  -4   4       35.01       29.93      3.35 o 
   4  -4   4      387.38      330.31      4.16 o 
   5  -4   4       64.15       62.89      2.44 o 
   6  -4   4       65.27       73.91      3.10 o 
   7  -4   4        0.24        1.65      5.75 o 
   8  -4   4        6.41        5.44      5.91 o 
   9  -4   4       12.73       14.68      6.69 o 
 -10  -3   4        1.61       -1.30      5.69 o 
  -9  -3   4        8.14       10.14      5.55 o 
  -8  -3   4        0.19       -0.49      6.15 o 
  -7  -3   4      228.96      215.14      6.20 o 
  -6  -3   4      560.60      531.07      5.95 o 
  -5  -3   4       16.21       11.12      3.09 o 
  -4  -3   4      159.73      164.46      3.42 o 
  -3  -3   4      243.07      241.69      2.54 o 
  -2  -3   4     2730.55     2610.07      5.18 o 
  -1  -3   4        5.35        5.38      1.37 o 
   0  -3   4       64.70       76.48      1.76 o 
   1  -3   4       89.18      117.53      2.57 o 
   2  -3   4       17.05       35.15      2.35 o 
   3  -3   4       10.49        8.72      2.32 o 
   4  -3   4      568.18      576.80      4.53 o 
   5  -3   4      147.25      145.99      3.11 o 
   6  -3   4      129.58      117.97      5.50 o 
   7  -3   4        0.26        1.67      3.27 o 
   8  -3   4        0.25        1.22      5.44 o 
   9  -3   4       13.66        7.00      6.65 o 
 -10  -2   4        0.53       -0.08      6.50 o 
  -9  -2   4        1.38       -3.14      6.05 o 
  -8  -2   4        7.04       11.91      5.58 o 
  -7  -2   4       92.62      112.02      4.29 o 
  -6  -2   4      376.61      357.88      4.93 o 
  -5  -2   4       24.91       27.77      2.96 o 
  -4  -2   4       41.31       32.46      3.09 o 
  -3  -2   4       31.72       34.18      2.94 o 
  -2  -2   4       22.90       19.41      1.39 o 
  -1  -2   4     1042.59     1032.91      8.93 o 
   0  -2   4        0.34        4.54      1.37 o 
   1  -2   4     2181.09     2161.47     23.05 o 
   2  -2   4       32.71       35.33      2.82 o 
   3  -2   4        0.38        6.16      2.92 o 
   4  -2   4        1.68        1.15      2.51 o 
   5  -2   4      150.40      127.18      2.69 o 
   6  -2   4       29.54       28.71      2.02 o 
   7  -2   4       23.47       26.54      3.59 o 
   8  -2   4        0.03       -1.51      3.66 o 
   9  -2   4       16.82       14.29      5.97 o 
  10  -2   4        0.08        2.03      6.03 o 
 -10  -1   4        0.74        0.44      5.61 o 
  -9  -1   4        6.90        4.09      6.49 o 
  -8  -1   4        3.05        5.67      5.35 o 
  -7  -1   4        4.53        1.77      5.32 o 
  -6  -1   4      338.36      331.59      4.27 o 
  -5  -1   4      300.92      310.96      4.23 o 
  -4  -1   4      112.71      108.50      3.19 o 
  -3  -1   4      580.02      621.90      7.78 o 
  -2  -1   4     2053.79     2007.24     11.13 o 
  -1  -1   4     1806.69     1649.18      8.84 o 
   0  -1   4      719.31      716.68      5.83 o 
   1  -1   4      618.33      633.61      4.10 o 
   2  -1   4     3178.55     3386.85     32.97 o 
   3  -1   4     5603.54     6540.01     80.47 o 
   4  -1   4      479.47      526.79      5.16 o 
   5  -1   4      106.82       90.28      3.08 o 
   6  -1   4        3.87        4.77      3.22 o 
   7  -1   4       84.97       83.57      6.91 o 
   8  -1   4      148.88      142.36      4.63 o 
   9  -1   4        0.06        1.54      4.05 o 
  10  -1   4       17.56       12.47      6.14 o 
 -10   0   4        0.13        3.61      7.30 o 
  -9   0   4        1.13        1.73      6.46 o 
  -8   0   4       43.72       37.07      6.68 o 
  -7   0   4        5.80        4.72      5.87 o 
  -6   0   4        5.04        0.89      5.49 o 
  -5   0   4       73.90       69.69      2.54 o 
  -4   0   4        5.25        8.79      4.79 o 
  -3   0   4      621.87      724.96      8.16 o 
  -2   0   4     1066.03     1086.01      8.64 o 
  -1   0   4      185.26      171.00      5.03 o 
   0   0   4     1514.89     1428.86      7.21 o 
   1   0   4     4133.58     4186.59     50.88 o 
   2   0   4     1100.58     1236.91      5.23 o 
   3   0   4      130.87      130.31      3.27 o 
   4   0   4       20.44       27.37      3.17 o 
   5   0   4      282.12      331.56      4.34 o 
   6   0   4      105.76      109.54      4.36 o 
   7   0   4      359.24      330.24      5.24 o 
   8   0   4       34.36       30.19      4.13 o 
   9   0   4       22.19       23.99      4.02 o 
  10   0   4        0.01       -3.69      5.56 o 
  11   0   4        3.20        9.20      5.61 o 
  -9   1   4        5.34        4.32      6.21 o 
  -8   1   4       14.28       11.48      6.05 o 
  -7   1   4        0.11        1.11      5.20 o 
  -6   1   4       50.11       65.75      5.67 o 
  -5   1   4       28.53       44.56      1.86 o 
  -4   1   4       70.95       80.21      5.06 o 
  -3   1   4       58.14       46.00      4.65 o 
  -2   1   4     1708.79     1756.17     10.46 o 
  -1   1   4       26.67       20.22      3.88 o 
   0   1   4     3133.71     2948.80     30.55 o 
   1   1   4      122.14      154.94      2.05 o 
   2   1   4     4972.09     4939.14     32.41 o 
   3   1   4     2671.50     2883.61     12.16 o 
   4   1   4       73.06      154.18      3.28 o 
   5   1   4     1069.34     1092.18     24.94 o 
   6   1   4       33.19       34.03      2.84 o 
   7   1   4      121.06      118.72      4.14 o 
   8   1   4      139.26      157.46      6.59 o 
   9   1   4       22.82       19.44      4.17 o 
  10   1   4       28.04       32.02      6.15 o 
  11   1   4        1.37        1.58      6.68 o 
  -9   2   4        0.44       -2.77      6.05 o 
  -8   2   4        0.00       -6.04      6.32 o 
  -7   2   4        5.28        4.74      6.01 o 
  -6   2   4        0.01       -2.23      4.93 o 
  -5   2   4       11.54        9.86      4.68 o 
  -4   2   4       34.31       32.03      4.54 o 
  -3   2   4       11.23       26.92      4.29 o 
  -2   2   4        0.73        0.16      3.83 o 
  -1   2   4     3001.77     3009.81      9.71 o 
   0   2   4       51.28       49.13      2.13 o 
   1   2   4      122.72      102.13      1.50 o 
   2   2   4        2.11        1.96      1.46 o 
   3   2   4      105.54       91.66      2.37 o 
   4   2   4        2.29        2.02      2.71 o 
   5   2   4       33.49       24.21      2.97 o 
   6   2   4      170.40      185.83      3.30 o 
   7   2   4       35.27       38.82      3.00 o 
   8   2   4       11.82        9.97      3.64 o 
   9   2   4       16.54       16.92      4.25 o 
  10   2   4       16.58       17.53      5.88 o 
  11   2   4        1.19        3.55      6.09 o 
  12   2   4       15.31       13.75      6.64 o 
  -9   3   4        5.83        0.60      6.68 o 
  -8   3   4        7.51        0.63      5.97 o 
  -7   3   4        8.82        4.04      5.88 o 
  -6   3   4       57.75       64.34      6.07 o 
  -5   3   4       23.33       45.02      5.20 o 
  -4   3   4        7.19        5.22      4.41 o 
  -3   3   4       86.95      105.99      4.71 o 
  -2   3   4      234.42      215.21      5.00 o 
  -1   3   4      173.57      172.97      3.29 o 
   0   3   4      306.07      359.99      3.52 o 
   1   3   4      155.95      161.21      1.34 o 
   2   3   4     2698.99     2686.94      6.54 o 
   3   3   4      542.69      572.41      2.88 o 
   4   3   4     1144.89     1208.05      4.01 o 
   5   3   4       30.25       24.94      2.36 o 
   6   3   4       56.12       67.90      2.92 o 
   7   3   4        9.84       13.93      2.75 o 
   8   3   4        0.36        1.56      3.45 o 
   9   3   4      159.31      165.43      5.14 o 
  10   3   4      151.91      146.37      6.96 o 
  11   3   4        0.90        5.69      6.29 o 
  12   3   4        0.01        0.75      6.27 o 
  -8   4   4        0.05       -1.43      6.44 o 
  -7   4   4       15.36       10.54      5.24 o 
  -6   4   4       13.67       20.45      5.11 o 
  -5   4   4        5.15        5.70      4.65 o 
  -4   4   4       78.44       93.38      5.14 o 
  -3   4   4      471.65      414.82      6.64 o 
  -2   4   4      338.38      322.08      4.39 o 
  -1   4   4     1926.50     1899.18     14.16 o 
   0   4   4      596.09      543.34      4.07 o 
   1   4   4      173.51      191.73      2.55 o 
   2   4   4     1019.21      885.37      5.94 o 
   3   4   4      304.82      359.23      5.42 o 
   4   4   4      121.82      149.01      3.29 o 
   5   4   4       14.07       18.24      2.02 o 
   6   4   4       91.66      108.25      2.69 o 
   7   4   4       86.85       94.75      2.92 o 
   8   4   4       69.71       67.14      5.08 o 
   9   4   4       92.30       99.85      4.40 o 
  10   4   4       31.37       20.91      5.25 o 
  11   4   4        4.01        3.03      5.06 o 
  12   4   4        8.84        4.89      5.57 o 
  -8   5   4        7.60        8.10      5.86 o 
  -7   5   4       23.67       26.56      5.99 o 
  -6   5   4       51.46       45.27      5.56 o 
  -5   5   4       48.11       50.64      5.12 o 
  -4   5   4       38.38       31.26      4.67 o 
  -3   5   4      148.42      136.87      3.96 o 
  -2   5   4      366.95      346.49      4.66 o 
  -1   5   4       39.28       38.05      2.72 o 
   0   5   4       73.08       74.84      4.10 o 
   1   5   4      448.95      467.28      3.86 o 
   2   5   4      379.35      394.45      6.79 o 
   3   5   4        6.48       10.02      0.61 o 
   4   5   4     1558.69     1693.52     14.48 o 
   5   5   4       31.89       27.33      1.90 o 
   6   5   4      133.18      125.63      2.55 o 
   7   5   4        2.06        0.32      2.26 o 
   8   5   4        2.18        1.31      3.28 o 
   9   5   4       77.02       77.75      5.29 o 
  10   5   4       60.14       53.76      5.89 o 
  11   5   4       20.16       19.73      5.04 o 
  12   5   4        0.67        3.30      5.96 o 
  13   5   4        0.43       -0.47      5.67 o 
  -7   6   4       49.96       52.60      6.05 o 
  -6   6   4        1.19        2.41      5.38 o 
  -5   6   4       23.05       36.29      4.09 o 
  -4   6   4       32.33       37.32      3.82 o 
  -3   6   4       44.79       40.82      3.47 o 
  -2   6   4        7.95        6.61      2.80 o 
  -1   6   4       30.21       25.01      2.56 o 
   0   6   4      595.04      576.55      5.91 o 
   1   6   4      208.31      201.86     10.04 o 
   2   6   4      732.84      721.28      5.51 o 
   3   6   4      353.27      355.94      2.18 o 
   4   6   4     1126.34      944.87     32.33 o 
   5   6   4      171.76      177.94      3.96 o 
   6   6   4        8.61        5.88      1.73 o 
   7   6   4      270.54      260.09      8.26 o 
   8   6   4      144.91      121.28      4.73 o 
   9   6   4        1.00        0.11      4.24 o 
  10   6   4        0.22        2.55      4.64 o 
  11   6   4        0.11        0.68      4.76 o 
  12   6   4       45.90       47.07      5.58 o 
  13   6   4        6.31        5.91      5.84 o 
  -6   7   4       25.51       31.01      7.69 o 
  -5   7   4       28.42       33.26      7.56 o 
  -4   7   4        1.84        2.16      3.24 o 
  -3   7   4      114.72      103.97      4.11 o 
  -2   7   4       30.03       22.56      3.07 o 
  -1   7   4       60.56       52.60      2.82 o 
   0   7   4      110.63       93.41      3.26 o 
   1   7   4      364.11      326.19     12.99 o 
   2   7   4        0.15        0.72      1.67 o 
   3   7   4      122.40      103.14      2.58 o 
   4   7   4       19.37       21.96      1.52 o 
   5   7   4      304.65      251.74      4.60 o 
   6   7   4       74.10       64.88      3.63 o 
   7   7   4       13.63       11.70      2.06 o 
   8   7   4       78.49       77.10      8.81 o 
   9   7   4        1.52        1.74      3.67 o 
  10   7   4       35.64       25.16      4.60 o 
  11   7   4       12.91        8.23      4.72 o 
  12   7   4       13.27       13.26      5.55 o 
  13   7   4        1.62        5.03      5.17 o 
  -5   8   4        0.39        1.10      7.04 o 
  -4   8   4       22.48       27.77      7.58 o 
  -3   8   4        0.28       11.26      7.03 o 
  -2   8   4        1.57       -0.61      7.03 o 
  -1   8   4        9.50        9.28      6.50 o 
   0   8   4        4.45        2.89      6.23 o 
   1   8   4       14.67       10.33      2.93 o 
   2   8   4      205.36      215.19      3.90 o 
   3   8   4        2.97        1.51      1.67 o 
   4   8   4      381.90      377.66      6.00 o 
   5   8   4     1531.87     1440.15      6.98 o 
   6   8   4      140.36      184.03     12.34 o 
   7   8   4        0.01       -2.07     10.37 o 
   8   8   4       52.11       45.29     10.42 o 
   9   8   4        4.98        0.23     10.68 o 
  10   8   4       12.53        6.49     10.52 o 
  11   8   4        0.04        0.08     11.00 o 
  12   8   4        9.16       16.50     13.82 o 
  -3   9   4        3.76       10.11      5.66 o 
  -2   9   4        1.21        0.10      7.51 o 
  -1   9   4        0.50       -2.42      6.68 o 
   0   9   4      149.39      131.06      7.75 o 
   1   9   4      106.93       96.27      3.88 o 
   2   9   4       32.98       29.57      3.19 o 
   3   9   4       66.29       67.03      3.12 o 
   4   9   4       72.79       86.21      6.23 o 
   5   9   4       16.85        2.95      5.12 o 
   6   9   4       12.81       13.55     11.76 o 
   7   9   4       85.66      116.18     11.91 o 
   8   9   4       13.60       17.17     11.22 o 
   9   9   4        1.12        3.48     12.28 o 
  10   9   4        0.05        6.28     13.41 o 
  11   9   4        1.02        0.86     11.89 o 
  -2  10   4       18.77       17.26      8.26 o 
  -1  10   4       30.72       31.31      8.29 o 
   0  10   4       13.60       20.34      6.60 o 
   1  10   4        0.05        3.08      7.69 o 
   2  10   4       57.57       76.06      8.56 o 
   3  10   4      154.61      171.86      9.36 o 
   4  10   4        0.26        2.64      5.84 o 
   5  10   4        4.30       -0.60      6.28 o 
   6  10   4      125.72      119.36     13.07 o 
   7  10   4       17.43        2.06     10.62 o 
   8  10   4       21.11       27.20     11.79 o 
   9  10   4       19.63       21.25     10.75 o 
  10  10   4        1.07      -11.52     14.53 o 
  11  10   4        2.53       -4.78     14.50 o 
   0  11   4        4.12        6.83      8.21 o 
   1  11   4       40.50       25.71      8.17 o 
   2  11   4       25.59       27.05      7.41 o 
   3  11   4        6.22        5.96      6.04 o 
   4  11   4        1.81        8.45      7.88 o 
   5  11   4       11.29       21.49      6.24 o 
   6  11   4        0.00        4.25     10.52 o 
   7  11   4       20.61       17.54     12.43 o 
   8  11   4       16.65        5.91     11.08 o 
   9  11   4       11.66       31.52     11.49 o 
  10  11   4        0.32        4.82     15.50 o 
   1  12   4        2.57        3.12      8.51 o 
   2  12   4        2.31        0.21      8.51 o 
   3  12   4       18.41       23.26      6.40 o 
   4  12   4        0.20        2.28      6.84 o 
   5  12   4        0.01        7.03     12.58 o 
   6  12   4        8.43        7.56     10.52 o 
   7  12   4        6.14        8.29     10.81 o 
   8  12   4       16.58       20.73     14.81 o 
   9  12   4        0.48       -0.08     16.28 o 
   5  13   4        0.26        0.10      6.25 o 
  -4 -11   5        0.92       -0.74      7.21 o 
  -3 -11   5        4.70        5.79      6.54 o 
  -2 -11   5        8.56       15.60      6.52 o 
  -6 -10   5        1.90        0.31      7.70 o 
  -5 -10   5       11.09        8.27      4.75 o 
  -4 -10   5        9.16       14.10      4.76 o 
  -3 -10   5       13.91        9.12      4.67 o 
  -2 -10   5       29.39       36.83      5.33 o 
  -1 -10   5        1.98        6.90      4.78 o 
   0 -10   5        9.23        8.74      5.01 o 
   1 -10   5        0.63        0.47      4.39 o 
  -9  -9   5       26.69       32.64      8.58 o 
  -8  -9   5        0.00        4.47      7.48 o 
  -7  -9   5        0.02        5.77      7.91 o 
  -6  -9   5        8.80       16.01      8.02 o 
  -5  -9   5       32.34       38.33      5.92 o 
  -4  -9   5       48.88       55.18      4.85 o 
  -3  -9   5       16.45       19.30      4.29 o 
  -2  -9   5       15.27       14.93      4.37 o 
  -1  -9   5        1.66        3.27      4.29 o 
   0  -9   5        6.02        1.60      4.35 o 
   1  -9   5        0.78        2.81      4.55 o 
   2  -9   5       35.13       42.08      3.93 o 
   3  -9   5        3.27        5.70      4.72 o 
   4  -9   5        0.67       -0.94      6.68 o 
  -9  -8   5       14.93       17.62      6.69 o 
  -8  -8   5        0.00       -1.57      7.48 o 
  -7  -8   5        0.32       -0.03      7.13 o 
  -6  -8   5        7.17       12.39      5.89 o 
  -5  -8   5        1.26        0.61      5.51 o 
  -4  -8   5       20.53       20.65      5.42 o 
  -3  -8   5       77.84       54.91      4.83 o 
  -2  -8   5       97.80       97.94      5.06 o 
  -1  -8   5        2.25        1.43      3.13 o 
   0  -8   5       43.03       37.26      3.53 o 
   1  -8   5       83.22       92.11      4.36 o 
   2  -8   5        1.63       -0.06      2.64 o 
   3  -8   5        2.95        2.89      3.46 o 
   4  -8   5       31.90       39.47      4.30 o 
   5  -8   5        0.22        5.04      6.79 o 
 -10  -7   5        0.43        1.54      6.44 o 
  -9  -7   5        1.14       -1.82      6.03 o 
  -8  -7   5        5.05        5.07      4.23 o 
  -7  -7   5        0.87        3.77      4.95 o 
  -6  -7   5       30.19       34.99      5.26 o 
  -5  -7   5       20.67       20.66      5.49 o 
  -4  -7   5        0.46        2.58      5.14 o 
  -3  -7   5       89.58       92.47      5.42 o 
  -2  -7   5       17.52       17.04      2.82 o 
  -1  -7   5       13.34        6.37      2.87 o 
   0  -7   5       44.11       26.14      3.13 o 
   1  -7   5       46.45       49.85      3.30 o 
   2  -7   5       99.89      101.09      3.78 o 
   3  -7   5       19.95       19.46      2.79 o 
   4  -7   5        7.84        8.72      3.03 o 
   5  -7   5        4.83        7.15      3.30 o 
   6  -7   5       21.03       23.11      4.18 o 
   7  -7   5        0.64        7.96      6.58 o 
 -10  -6   5        6.29        4.93      6.28 o 
  -9  -6   5        8.21       10.15      6.10 o 
  -8  -6   5       15.95       10.67      4.25 o 
  -7  -6   5       11.40       10.53      3.56 o 
  -6  -6   5       24.80       30.84      3.65 o 
  -5  -6   5        6.41        2.61      4.83 o 
  -4  -6   5       29.29       27.09      4.74 o 
  -3  -6   5       43.01       38.05      5.87 o 
  -2  -6   5        6.12        6.41      2.53 o 
  -1  -6   5       79.25       57.21      2.88 o 
   0  -6   5       12.47       15.82      1.80 o 
   1  -6   5       72.83       69.69      3.30 o 
   2  -6   5        2.63        5.21      3.09 o 
   3  -6   5       54.07       45.55      3.37 o 
   4  -6   5       90.36       92.24      3.68 o 
   5  -6   5       22.71       24.72      4.29 o 
   6  -6   5        5.02        7.77      4.63 o 
   7  -6   5       17.53       24.41      4.54 o 
 -10  -5   5        0.13        3.80      6.76 o 
  -9  -5   5        0.23        4.57      6.24 o 
  -8  -5   5       11.33       12.33      3.69 o 
  -7  -5   5       69.23       96.01      4.01 o 
  -6  -5   5        6.51        5.74      3.31 o 
  -5  -5   5       21.42       23.58      3.29 o 
  -4  -5   5       64.31       62.46      2.41 o 
  -3  -5   5        0.36        3.87      1.81 o 
  -2  -5   5      165.76      135.23      2.60 o 
  -1  -5   5        9.30        9.09      1.51 o 
   0  -5   5       31.16       35.85      1.84 o 
   1  -5   5        6.32        8.71      1.87 o 
   2  -5   5       63.62       65.85      2.41 o 
   3  -5   5       30.92       30.31      3.94 o 
   4  -5   5      300.10      298.95      4.68 o 
   5  -5   5        5.37        6.01      3.88 o 
   6  -5   5       28.34       26.89      4.15 o 
   7  -5   5        9.36        8.26      4.68 o 
   8  -5   5        0.52       -1.28      6.45 o 
 -10  -4   5        2.34        0.90      5.36 o 
  -9  -4   5       56.78       60.45      7.06 o 
  -8  -4   5       38.45       27.52      5.71 o 
  -7  -4   5        1.00        0.73      3.58 o 
  -6  -4   5      115.80       89.49      3.70 o 
  -5  -4   5      244.48      237.05      4.27 o 
  -4  -4   5       45.77       53.70      3.27 o 
  -3  -4   5       68.78       62.63      4.02 o 
  -2  -4   5      280.42      283.09      4.99 o 
  -1  -4   5      211.41      180.82      2.74 o 
   0  -4   5        5.31       10.24      1.67 o 
   1  -4   5       12.45       14.10      1.83 o 
   2  -4   5       44.94       47.24      2.52 o 
   3  -4   5      368.44      402.59      5.09 o 
   4  -4   5      464.16      417.43      4.56 o 
   5  -4   5       73.16       72.26      3.17 o 
   6  -4   5       79.13       82.09      3.35 o 
   7  -4   5        2.51        0.94      4.51 o 
   8  -4   5        9.94        6.59      6.51 o 
   9  -4   5        0.09        2.22      6.42 o 
 -10  -3   5        0.16       -2.82      6.10 o 
  -9  -3   5        0.61        2.50      5.44 o 
  -8  -3   5       23.45       32.61      5.96 o 
  -7  -3   5       71.23       66.70      3.97 o 
  -6  -3   5        0.52        0.50      3.30 o 
  -5  -3   5       10.91       11.21      3.48 o 
  -4  -3   5       33.19       39.11      2.95 o 
  -3  -3   5      231.15      226.61      2.53 o 
  -2  -3   5      326.02      264.77      4.32 o 
  -1  -3   5       26.23       30.05      1.41 o 
   0  -3   5     1510.82     1476.01      4.48 o 
   1  -3   5     1555.37     1640.03      6.15 o 
   2  -3   5       11.40       11.71      2.27 o 
   3  -3   5      604.34      610.69      6.62 o 
   4  -3   5       85.82      104.39      2.99 o 
   5  -3   5        2.32        2.46      2.46 o 
   6  -3   5        3.85        3.00      2.74 o 
   7  -3   5       73.07       62.39      3.29 o 
   8  -3   5       37.18       34.93      5.75 o 
   9  -3   5        4.62        6.49      5.60 o 
 -10  -2   5        1.98        7.45      6.51 o 
  -9  -2   5        0.03        1.72      5.47 o 
  -8  -2   5       28.59       34.70      6.54 o 
  -7  -2   5        0.09        9.75      6.04 o 
  -6  -2   5      103.14      112.58      3.86 o 
  -5  -2   5      712.60      696.09      6.29 o 
  -4  -2   5      541.35      600.89      8.88 o 
  -3  -2   5      173.41      184.69      3.92 o 
  -2  -2   5      737.61      734.25     15.41 o 
  -1  -2   5       24.79       36.07      2.72 o 
   0  -2   5        5.52        8.22      1.12 o 
   1  -2   5        2.78        2.81      2.36 o 
   2  -2   5       39.68       52.01      3.01 o 
   3  -2   5      198.86      181.36      3.79 o 
   4  -2   5        0.13       -1.34      3.25 o 
   5  -2   5      324.41      312.31      4.25 o 
   6  -2   5       30.33       22.05      2.41 o 
   7  -2   5        2.60        0.46      3.59 o 
   8  -2   5       54.09       58.04      4.24 o 
   9  -2   5       12.83       16.51      4.00 o 
  10  -2   5        0.65       -0.11      6.96 o 
  -9  -1   5        3.92        4.38      7.00 o 
  -8  -1   5       14.76       20.56      6.67 o 
  -7  -1   5        0.08        0.06      5.42 o 
  -6  -1   5      233.02      239.66      6.21 o 
  -5  -1   5        4.61        2.53      2.85 o 
  -4  -1   5       13.46       14.32      2.67 o 
  -3  -1   5       17.00       16.74      4.77 o 
  -2  -1   5      949.68      983.50      8.86 o 
  -1  -1   5        0.06        0.21      1.45 o 
   0  -1   5       22.33       21.00      1.42 o 
   1  -1   5       28.22       20.23      2.53 o 
   2  -1   5     1691.95     1868.81     22.70 o 
   3  -1   5     1603.25     1720.82     12.94 o 
   4  -1   5      334.77      379.02     10.57 o 
   5  -1   5      306.03      355.37      4.91 o 
   6  -1   5      239.07      246.11      4.07 o 
   7  -1   5       88.02       72.94      3.91 o 
   8  -1   5      179.52      170.75      8.63 o 
   9  -1   5       52.80       57.91      4.51 o 
  10  -1   5        0.23       -3.83      4.10 o 
  -9   0   5        2.02        1.94      6.99 o 
  -8   0   5        5.29        3.45      5.65 o 
  -7   0   5        6.36       18.43      5.86 o 
  -6   0   5       31.60       58.68      5.77 o 
  -5   0   5      117.11      138.15      5.79 o 
  -4   0   5       19.94       14.59      5.07 o 
  -3   0   5     1654.33     1662.70     12.01 o 
  -2   0   5       48.62       59.33      4.75 o 
  -1   0   5        2.56        2.29      1.55 o 
   0   0   5        8.60        3.70      3.40 o 
   1   0   5      103.86      100.02      4.05 o 
   2   0   5      374.76      410.32      3.82 o 
   3   0   5        1.44        9.02      2.73 o 
   4   0   5       31.96       28.84      3.48 o 
   5   0   5       46.48       55.17      2.79 o 
   6   0   5        1.95       -0.30      2.77 o 
   7   0   5       31.00       37.30      3.20 o 
   8   0   5       27.66       24.76      3.91 o 
   9   0   5       36.76       34.71      4.46 o 
  10   0   5        0.84       -1.28      3.95 o 
  11   0   5        2.65        3.19      7.10 o 
  -9   1   5        0.59        0.78      5.43 o 
  -8   1   5        3.57        5.33      6.25 o 
  -7   1   5        0.02        1.40      5.31 o 
  -6   1   5       12.00       24.96      5.77 o 
  -5   1   5       56.29       87.75      5.92 o 
  -4   1   5      605.62      669.68      9.08 o 
  -3   1   5       12.60       25.59      4.54 o 
  -2   1   5     2545.43     2658.43     13.37 o 
  -1   1   5     3442.75     3414.26      8.66 o 
   0   1   5      165.83      139.01      2.65 o 
   1   1   5       64.99       60.95      1.65 o 
   2   1   5      489.54      466.66      8.35 o 
   3   1   5      762.03      845.57      4.76 o 
   4   1   5     2278.84     2129.61     17.77 o 
   5   1   5     1865.94     2006.84      8.87 o 
   6   1   5        6.14        7.95      3.30 o 
   7   1   5      475.09      480.34      4.86 o 
   8   1   5      139.32      138.36      6.49 o 
   9   1   5      242.49      229.93      5.55 o 
  10   1   5        5.11        8.44      4.40 o 
  11   1   5        0.12       -1.11      5.90 o 
  -9   2   5        3.38        1.90      5.51 o 
  -8   2   5        1.39       -0.59      5.52 o 
  -7   2   5       13.80       22.75      6.41 o 
  -6   2   5       15.79        6.39      5.52 o 
  -5   2   5       10.02        3.37      5.15 o 
  -4   2   5       25.80       38.69      4.94 o 
  -3   2   5       14.27       18.13      4.41 o 
  -2   2   5     1075.55     1087.53      9.10 o 
  -1   2   5        1.59        1.74      2.52 o 
   0   2   5      142.90      179.02      2.93 o 
   1   2   5       28.79       23.53      1.56 o 
   2   2   5      367.05      336.09      4.65 o 
   3   2   5      257.81      280.52      3.59 o 
   4   2   5       35.93       33.52      2.45 o 
   5   2   5      315.58      292.45      4.18 o 
   6   2   5       59.28       63.03      3.48 o 
   7   2   5        7.97        6.02      2.84 o 
   8   2   5      346.30      342.59      4.69 o 
   9   2   5      192.59      184.58      5.37 o 
  10   2   5        2.14        1.32      4.14 o 
  11   2   5       19.05       19.16      6.05 o 
  12   2   5       18.47       16.19      7.14 o 
  -8   3   5        3.57        2.34      6.05 o 
  -7   3   5       20.56       15.68      6.07 o 
  -6   3   5        0.00       -0.14      5.22 o 
  -5   3   5        6.18        0.84      4.73 o 
  -4   3   5       70.00       77.36      5.22 o 
  -3   3   5       29.11       48.86      4.54 o 
  -2   3   5        9.24       10.73      2.98 o 
  -1   3   5        0.02        2.06      2.65 o 
   0   3   5       14.21       11.65      2.46 o 
   1   3   5       75.50       92.11      2.73 o 
   2   3   5       18.35       20.46      2.55 o 
   3   3   5       30.19       34.85      1.17 o 
   4   3   5     1181.63     1165.51      5.23 o 
   5   3   5      663.57      704.86     16.43 o 
   6   3   5        1.99        0.07      2.47 o 
   7   3   5      149.89      153.75      3.38 o 
   8   3   5      472.30      490.25      5.03 o 
   9   3   5      278.65      262.04      5.65 o 
  10   3   5       10.37        5.48      4.28 o 
  11   3   5        0.65       -2.87      6.16 o 
  12   3   5        5.12        4.73      5.37 o 
  -8   4   5        2.86        4.56      5.86 o 
  -7   4   5        0.16        0.93      5.79 o 
  -6   4   5        8.66       12.64      5.08 o 
  -5   4   5        7.45        6.08      4.77 o 
  -4   4   5        2.54        2.47      4.50 o 
  -3   4   5       51.07       44.60      4.44 o 
  -2   4   5       38.20       42.63      3.17 o 
  -1   4   5      214.84      206.04      3.68 o 
   0   4   5      720.44      745.44      4.93 o 
   1   4   5       96.92      127.57      1.45 o 
   2   4   5      110.94      145.96      1.91 o 
   3   4   5     2998.38     3305.39      9.70 o 
   4   4   5       25.17       19.95      1.70 o 
   5   4   5      241.76      200.46      3.23 o 
   6   4   5       15.44       14.13      2.30 o 
   7   4   5       83.62       78.94      2.86 o 
   8   4   5        2.57        2.45      2.87 o 
   9   4   5       18.65       15.42      3.97 o 
  10   4   5      104.82       96.29      4.68 o 
  11   4   5       38.91       39.52      6.26 o 
  12   4   5        9.24        7.69      5.28 o 
  -8   5   5       28.83       23.26      6.07 o 
  -7   5   5        0.69        2.59      5.81 o 
  -6   5   5        7.67        5.55      5.17 o 
  -5   5   5        0.05        2.96      5.01 o 
  -4   5   5        1.71        2.31      3.60 o 
  -3   5   5        0.05        0.71      3.15 o 
  -2   5   5       50.63       58.88      3.37 o 
  -1   5   5      667.49      685.32      5.61 o 
   0   5   5       37.95       36.33      2.34 o 
   1   5   5        3.31        7.07      1.34 o 
   2   5   5       19.02       28.61      1.43 o 
   3   5   5     1115.88     1157.53     13.63 o 
   4   5   5       56.09       60.63      1.80 o 
   5   5   5      443.70      462.13      4.38 o 
   6   5   5       24.12       20.57      2.19 o 
   7   5   5        4.00        2.12      2.26 o 
   8   5   5       32.59       32.39      2.78 o 
   9   5   5        7.32        4.62      3.71 o 
  10   5   5       14.19       10.95      5.37 o 
  11   5   5       29.57       30.10      5.92 o 
  12   5   5        3.95        5.15      6.08 o 
  13   5   5        0.00        0.45      6.36 o 
  -7   6   5        6.01        5.27      6.20 o 
  -6   6   5        9.30       13.19      4.24 o 
  -5   6   5        1.20        2.49      3.95 o 
  -4   6   5        1.44        1.48      3.41 o 
  -3   6   5        3.74        2.45      3.31 o 
  -2   6   5        0.63        2.23      2.99 o 
  -1   6   5       71.02       63.15      4.72 o 
   0   6   5      183.57      182.30      3.18 o 
   1   6   5      176.37      174.38      1.75 o 
   2   6   5      267.07      230.48      3.44 o 
   3   6   5      929.37      936.41     15.20 o 
   4   6   5     1017.96     1001.94      8.85 o 
   5   6   5       43.34       43.11      1.63 o 
   6   6   5        2.28        0.35      1.74 o 
   7   6   5       90.18       77.73      3.19 o 
   8   6   5      153.92      137.41      4.36 o 
   9   6   5        2.42        1.15      3.45 o 
  10   6   5       30.68       26.65      4.82 o 
  11   6   5        1.98        1.45      5.15 o 
  12   6   5       28.80       36.39      5.35 o 
  13   6   5        0.22        0.70      6.11 o 
  -5   7   5       12.63       11.17      5.45 o 
  -4   7   5        3.71        0.76      3.67 o 
  -3   7   5       30.18       28.26      3.55 o 
  -2   7   5       15.55       18.87      3.14 o 
  -1   7   5       62.35       60.79      3.02 o 
   0   7   5      546.13      540.04      4.61 o 
   1   7   5       42.95       40.31      1.50 o 
   2   7   5      304.27      304.00      2.73 o 
   3   7   5       77.47       80.40      1.49 o 
   4   7   5       15.61       15.62      1.27 o 
   5   7   5      414.41      371.28      7.11 o 
   6   7   5       54.29       56.03      2.12 o 
   7   7   5       11.90       12.21      2.18 o 
   8   7   5       88.90       92.09      3.06 o 
   9   7   5        5.33        6.59      3.59 o 
  10   7   5        0.01        0.90      4.24 o 
  11   7   5       45.88       45.54      5.19 o 
  12   7   5       16.97       11.98      4.87 o 
  13   7   5       12.45       16.20      5.32 o 
  -4   8   5        0.16       -0.99      6.27 o 
  -3   8   5        0.69        1.00      6.14 o 
  -2   8   5        1.96        1.83      7.12 o 
  -1   8   5        3.93        3.45      6.48 o 
   0   8   5       39.38       30.33      7.09 o 
   1   8   5        0.19        0.15      6.31 o 
   2   8   5       30.55       27.04      1.98 o 
   3   8   5       55.16       44.88      1.85 o 
   4   8   5      360.43      338.11      3.59 o 
   5   8   5      153.35      163.16      3.35 o 
   6   8   5       84.64       52.37      5.98 o 
   7   8   5       52.90       41.65      3.06 o 
   8   8   5      100.95      134.23     11.03 o 
   9   8   5        6.43        9.98     10.00 o 
  10   8   5       41.94       46.53     11.47 o 
  11   8   5       11.35       22.90     12.77 o 
  12   8   5       30.20       38.59     11.43 o 
  -3   9   5        0.06       -0.68      5.51 o 
  -2   9   5       50.60       49.21      8.37 o 
  -1   9   5       23.49       18.74      7.59 o 
   0   9   5       23.24       22.13      7.54 o 
   1   9   5        0.22       -4.74      7.34 o 
   2   9   5        5.42        5.09      6.25 o 
   3   9   5       76.02       77.88     11.35 o 
   4   9   5       20.92       26.36      5.64 o 
   5   9   5        0.26       -3.67      5.69 o 
   6   9   5       83.93       93.83     12.31 o 
   7   9   5       64.99       49.26     11.88 o 
   8   9   5       55.51       68.65     12.63 o 
   9   9   5        9.36       15.31     13.07 o 
  10   9   5       80.11       78.98     11.65 o 
  11   9   5        1.63        8.69     13.23 o 
  -2  10   5        0.33        5.60      7.75 o 
  -1  10   5        3.98        3.37      6.64 o 
   0  10   5       51.36       62.89      8.35 o 
   1  10   5       13.14       10.53      6.78 o 
   2  10   5        1.39        1.34      7.16 o 
   3  10   5        3.90        6.21      7.73 o 
   4  10   5       33.08       54.27      6.22 o 
   5  10   5        0.19       -4.58      5.61 o 
   6  10   5      240.90      237.33     13.69 o 
   7  10   5        5.65       -8.82     11.29 o 
   8  10   5       27.20       30.41     10.62 o 
   9  10   5        0.73       -1.64     12.54 o 
  10  10   5        5.56        0.04     12.30 o 
  11  10   5        0.24       -4.14     14.06 o 
   0  11   5        0.11        0.76      7.14 o 
   1  11   5        4.15        3.37      8.29 o 
   2  11   5        2.77        7.39      6.42 o 
   3  11   5       19.11       22.34      6.84 o 
   4  11   5        3.53       13.04     15.85 o 
   5  11   5       10.72       14.10      6.64 o 
   6  11   5       17.49       28.26     11.96 o 
   7  11   5      100.04      124.77     14.03 o 
   8  11   5        0.85       -0.96     12.66 o 
   9  11   5        2.91       -0.22     13.48 o 
  10  11   5        0.30        4.40     10.83 o 
   2  12   5       27.93       36.33      9.17 o 
   3  12   5        8.08        8.52      7.16 o 
   4  12   5       26.44       31.49      7.62 o 
   5  12   5        1.26        5.08      6.18 o 
   6  12   5        3.16       13.44     12.26 o 
   7  12   5        1.07       -0.28     12.45 o 
   8  12   5        0.72       -8.92     13.13 o 
   9  12   5       18.28        4.74     12.99 o 
   5  13   5        8.50        2.53      8.87 o 
  -5 -10   6       13.15       11.56      7.49 o 
  -4 -10   6        0.48       -1.11      5.30 o 
  -3 -10   6       15.16       19.32      5.28 o 
  -2 -10   6        0.23       -1.67      4.61 o 
  -1 -10   6        0.88        0.55      4.91 o 
   0 -10   6        7.50       12.67      6.81 o 
   1 -10   6       29.81       35.00      8.17 o 
  -7  -9   6        1.60       -1.13      6.23 o 
  -6  -9   6       11.24       11.47      7.29 o 
  -5  -9   6        0.00        0.19      6.40 o 
  -4  -9   6        1.08        2.84      4.93 o 
  -3  -9   6       28.58       26.21      4.81 o 
  -2  -9   6        7.21        6.60      4.91 o 
  -1  -9   6        1.15        1.46      4.46 o 
   0  -9   6        3.95        9.43      4.80 o 
   1  -9   6        1.71        4.18      4.46 o 
   2  -9   6       10.47        6.97      4.39 o 
  -9  -8   6        5.23        4.81      7.38 o 
  -8  -8   6       45.94       47.42      8.35 o 
  -7  -8   6        0.74        2.00      7.52 o 
  -6  -8   6        6.30        3.83      6.12 o 
  -5  -8   6       17.82       13.95      6.69 o 
  -4  -8   6       53.27       37.67      7.38 o 
  -3  -8   6       50.85       62.96      6.45 o 
  -2  -8   6        5.18        9.23      4.87 o 
  -1  -8   6        0.52       -0.79      4.21 o 
   0  -8   6       61.79       64.03      4.90 o 
   1  -8   6       40.21       48.08      4.54 o 
   2  -8   6        0.01        2.71      4.17 o 
   3  -8   6        6.22        4.87      3.32 o 
   4  -8   6       30.47       34.05      4.60 o 
   5  -8   6        1.33        4.32      6.49 o 
  -9  -7   6        4.56        2.27      6.28 o 
  -8  -7   6       65.55       59.07      4.90 o 
  -7  -7   6       15.66       19.00      6.34 o 
  -6  -7   6       14.69       17.77      6.10 o 
  -5  -7   6        8.23       21.90      7.13 o 
  -4  -7   6        1.42        7.00      5.64 o 
  -3  -7   6       80.74       76.47      6.89 o 
  -2  -7   6       31.30       36.68      4.66 o 
  -1  -7   6       87.06       98.46      5.07 o 
   0  -7   6        2.76        4.43      4.23 o 
   1  -7   6        6.69        8.50      3.11 o 
   2  -7   6        2.97        3.87      3.17 o 
   3  -7   6       25.60       27.49      3.40 o 
   4  -7   6        1.36        2.05      3.28 o 
   5  -7   6       38.25       47.64      3.95 o 
   6  -7   6       12.94       11.55      4.01 o 
  -9  -6   6        0.01        2.02      6.04 o 
  -8  -6   6       50.93       55.82      4.80 o 
  -7  -6   6        8.46       11.31      3.93 o 
  -6  -6   6        8.17        1.41      6.16 o 
  -5  -6   6       17.78       18.68      4.82 o 
  -4  -6   6       29.06       21.07      4.74 o 
  -3  -6   6       45.63       37.78      5.96 o 
  -2  -6   6       47.05       34.50      4.54 o 
  -1  -6   6        6.20        2.04      2.45 o 
   0  -6   6      175.42      172.26      3.66 o 
   1  -6   6      598.27      563.17      4.21 o 
   2  -6   6       59.39       49.91      3.34 o 
   3  -6   6       14.18       11.94      3.12 o 
   4  -6   6        6.62        4.34      2.99 o 
   5  -6   6       10.49        2.84      4.04 o 
   6  -6   6       57.01       70.41      4.66 o 
   7  -6   6        8.08       10.75      6.56 o 
  -9  -5   6        1.66        2.57      6.42 o 
  -8  -5   6        1.09        0.73      5.53 o 
  -7  -5   6        0.47        2.65      3.96 o 
  -6  -5   6       24.28       26.92      3.67 o 
  -5  -5   6        8.53       10.09      2.54 o 
  -4  -5   6       71.68       78.98      2.71 o 
  -3  -5   6        5.83       10.21      2.04 o 
  -2  -5   6       71.77       55.07      2.47 o 
  -1  -5   6        0.00        0.22      1.57 o 
   0  -5   6       13.03       15.42      1.77 o 
   1  -5   6      223.94      223.76      2.90 o 
   2  -5   6      135.02      129.77      3.07 o 
   3  -5   6      365.91      362.25      8.75 o 
   4  -5   6        4.74        4.98      3.85 o 
   5  -5   6       13.13        8.91      3.70 o 
   6  -5   6       19.56       18.96      4.35 o 
   7  -5   6        4.74        3.12      4.13 o 
   8  -5   6       39.17       36.31      5.93 o 
  -9  -4   6        9.18        8.03      6.77 o 
  -8  -4   6        0.01       -0.10      5.81 o 
  -7  -4   6        2.19        3.25      3.65 o 
  -6  -4   6       18.84       24.67      3.41 o 
  -5  -4   6        1.93        1.71      3.18 o 
  -4  -4   6        2.07        2.38      2.19 o 
  -3  -4   6      183.27      178.72      3.09 o 
  -2  -4   6      105.54       96.07      3.84 o 
  -1  -4   6      125.66       92.69      2.11 o 
   0  -4   6        0.54        0.66      1.56 o 
   1  -4   6       20.70       21.35      1.88 o 
   2  -4   6      209.87      216.41      3.50 o 
   3  -4   6      253.37      236.63      5.78 o 
   4  -4   6       46.76       51.75      3.00 o 
   5  -4   6       14.12        8.09      2.91 o 
   6  -4   6       57.12       47.99      4.43 o 
   7  -4   6       30.73       31.27      4.76 o 
   8  -4   6        5.20        3.66      5.39 o 
   9  -4   6       16.75       20.22      5.82 o 
  -9  -3   6        4.87        4.39      5.46 o 
  -8  -3   6        1.12        3.18      5.29 o 
  -7  -3   6        7.06        4.60      3.74 o 
  -6  -3   6       23.15       22.16      3.61 o 
  -5  -3   6      352.50      366.61     12.89 o 
  -4  -3   6      676.40      686.03      9.17 o 
  -3  -3   6       83.43       79.34      2.65 o 
  -2  -3   6      113.60      102.57      2.50 o 
  -1  -3   6       47.27       67.05      2.70 o 
   0  -3   6        0.02        1.04      1.36 o 
   1  -3   6       35.50       32.18      1.95 o 
   2  -3   6       62.20       64.25      3.17 o 
   3  -3   6      134.69      160.55      4.02 o 
   4  -3   6      640.32      665.28      5.15 o 
   5  -3   6        7.78        7.44      2.36 o 
   6  -3   6       36.57       37.05      2.97 o 
   7  -3   6        0.02       -1.26      2.89 o 
   8  -3   6       45.14       39.17      4.18 o 
   9  -3   6       18.43       15.65      7.00 o 
  -9  -2   6       10.20       12.73      5.81 o 
  -8  -2   6        2.50        5.51      6.56 o 
  -7  -2   6      134.53      111.22      6.93 o 
  -6  -2   6       25.29       26.07      3.55 o 
  -5  -2   6       33.08       26.73      3.42 o 
  -4  -2   6       64.02       76.36      3.62 o 
  -3  -2   6       18.29       17.61      3.17 o 
  -2  -2   6      126.00      124.49      2.67 o 
  -1  -2   6      505.58      472.71      5.53 o 
   0  -2   6      191.91      192.63      2.79 o 
   1  -2   6      100.28      116.56      3.10 o 
   2  -2   6      306.49      325.53      6.98 o 
   3  -2   6       95.05       99.04      3.50 o 
   4  -2   6       57.65       78.93      3.78 o 
   5  -2   6        0.07       -0.15      3.38 o 
   6  -2   6        0.40        0.81      2.99 o 
   7  -2   6       48.95       40.00      3.32 o 
   8  -2   6        0.61        3.36      3.83 o 
   9  -2   6        0.35        2.29      3.99 o 
  10  -2   6       16.71       24.98      6.98 o 
  -9  -1   6        0.54       -0.09      6.98 o 
  -8  -1   6        0.90        0.43      6.14 o 
  -7  -1   6        4.95        1.68      6.19 o 
  -6  -1   6       44.93       31.69      3.15 o 
  -5  -1   6      344.80      314.74      4.86 o 
  -4  -1   6      660.38      680.73      9.41 o 
  -3  -1   6      146.32      184.44      6.15 o 
  -2  -1   6       17.71       15.95      2.35 o 
  -1  -1   6      402.98      434.80      5.51 o 
   0  -1   6       94.64       81.10      3.81 o 
   1  -1   6      148.97      137.67      3.70 o 
   2  -1   6      212.64      211.90      3.58 o 
   3  -1   6      441.36      542.60      4.96 o 
   4  -1   6      798.59      898.55      6.49 o 
   5  -1   6       65.30       94.48      6.76 o 
   6  -1   6       79.33       79.18      3.37 o 
   7  -1   6       91.96       74.60      3.64 o 
   8  -1   6       30.10       16.46      3.96 o 
   9  -1   6       41.38       35.65      4.15 o 
  10  -1   6        8.64        6.03      4.14 o 
  -9   0   6        9.82        4.36      7.09 o 
  -8   0   6        0.01       -0.91      6.69 o 
  -7   0   6       10.54       18.27      5.89 o 
  -6   0   6       45.71       40.55      5.83 o 
  -5   0   6        0.10        2.51      2.62 o 
  -4   0   6      378.41      343.45      7.54 o 
  -3   0   6       41.37       33.85      5.22 o 
  -2   0   6      239.43      206.21      5.87 o 
  -1   0   6        3.59        5.11      1.28 o 
   0   0   6        3.61       11.96      3.60 o 
   1   0   6       51.10       52.42      1.66 o 
   2   0   6     2028.01     2066.14      7.39 o 
   3   0   6      261.87      259.61      4.41 o 
   4   0   6      157.15      208.97      3.86 o 
   5   0   6       67.18       82.54      3.52 o 
   6   0   6      150.11      145.06      3.47 o 
   7   0   6      128.89      140.47      4.67 o 
   8   0   6        4.47        0.26      3.75 o 
   9   0   6        4.92        3.47      3.98 o 
  10   0   6        0.16       -1.76      4.51 o 
  11   0   6        0.00        3.16      3.94 o 
  -9   1   6        0.05        1.00      5.84 o 
  -8   1   6       15.87       22.64      6.90 o 
  -7   1   6       10.38        6.83      6.33 o 
  -6   1   6       62.75       84.87      6.55 o 
  -5   1   6       23.60       13.37      5.73 o 
  -4   1   6      288.81      323.61      7.38 o 
  -3   1   6       47.74       55.83      5.06 o 
  -2   1   6      224.46      271.97      6.07 o 
  -1   1   6       47.46       51.99      2.24 o 
   0   1   6       23.52       27.95      2.09 o 
   1   1   6      550.36      570.19      3.96 o 
   2   1   6      509.10      457.17      3.82 o 
   3   1   6      491.59      501.35      9.16 o 
   4   1   6     4329.58     4693.99     12.70 o 
   5   1   6      252.68      291.65     12.38 o 
   6   1   6        1.94        1.12      2.60 o 
   7   1   6        0.90        2.96      3.84 o 
   8   1   6      119.93      115.89      3.81 o 
   9   1   6        2.67        5.39      3.87 o 
  10   1   6       20.56       24.09      4.20 o 
  11   1   6       13.55       11.25      4.22 o 
  -8   2   6        6.15        3.26      6.50 o 
  -7   2   6       11.23        5.22      5.41 o 
  -6   2   6        1.06       -1.87      5.55 o 
  -5   2   6        5.74       12.30      5.16 o 
  -4   2   6       66.39       82.26      5.58 o 
  -3   2   6      138.53      158.57      5.76 o 
  -2   2   6      324.77      324.92      4.21 o 
  -1   2   6        2.16        1.41      2.53 o 
   0   2   6      256.39      222.32      2.90 o 
   1   2   6       37.74       44.49      1.72 o 
   2   2   6       84.72       57.16      1.83 o 
   3   2   6      355.38      363.09      3.26 o 
   4   2   6      103.90      156.89      2.99 o 
   5   2   6      147.97      121.39      3.22 o 
   6   2   6       41.13       40.06      3.42 o 
   7   2   6       11.61       10.58      2.96 o 
   8   2   6      196.82      207.33      4.19 o 
   9   2   6       42.05       47.03      4.08 o 
  10   2   6       11.99       13.95      4.16 o 
  11   2   6        0.07       -1.09      4.11 o 
  12   2   6        0.69        2.53      5.84 o 
  -8   3   6        0.12        2.44      6.80 o 
  -7   3   6        2.03        4.37      5.55 o 
  -6   3   6       25.64       30.64      5.87 o 
  -5   3   6        7.05        3.50      5.32 o 
  -4   3   6      154.69      189.48      6.49 o 
  -3   3   6      302.88      362.37      7.01 o 
  -2   3   6      259.22      302.30      7.06 o 
  -1   3   6        7.06       11.92      2.68 o 
   0   3   6      146.22      137.79      3.24 o 
   1   3   6      140.28      168.09      4.38 o 
   2   3   6      580.16      558.07      2.38 o 
   3   3   6      161.16      231.47      3.90 o 
   4   3   6      267.14      276.73      2.75 o 
   5   3   6      336.77      334.35      6.15 o 
   6   3   6       77.30       71.16      3.75 o 
   7   3   6      183.28      174.49      3.58 o 
   8   3   6       25.03       27.44      3.30 o 
   9   3   6      312.59      309.77      5.82 o 
  10   3   6      119.75      120.27      5.09 o 
  11   3   6        9.04       11.70      4.41 o 
  12   3   6        5.60        7.46      6.52 o 
  -8   4   6        0.37        2.29      5.71 o 
  -7   4   6        8.33        0.83      6.11 o 
  -6   4   6        1.51       -1.97      5.06 o 
  -5   4   6        4.76       -2.49      4.90 o 
  -4   4   6       36.80       27.02      4.80 o 
  -3   4   6       48.11       39.30      3.41 o 
  -2   4   6      396.80      383.70      5.03 o 
  -1   4   6      487.52      427.16      8.59 o 
   0   4   6      366.67      392.59      5.60 o 
   1   4   6      355.52      314.38      5.13 o 
   2   4   6       90.24      100.41      2.90 o 
   3   4   6       71.85       98.40      3.47 o 
   4   4   6        1.55        0.63      0.93 o 
   5   4   6      248.64      238.71      3.95 o 
   6   4   6      466.97      445.27      4.65 o 
   7   4   6        3.00        1.06      2.50 o 
   8   4   6      177.66      181.35      3.71 o 
   9   4   6       18.23       23.29      3.27 o 
  10   4   6        7.22        3.27      4.24 o 
  11   4   6       40.83       38.27      4.77 o 
  12   4   6        9.45        9.77      5.36 o 
  -7   5   6        4.89        0.56      5.96 o 
  -6   5   6        9.06        9.08      5.93 o 
  -5   5   6        0.19        2.10      3.91 o 
  -4   5   6       63.10       66.06      4.17 o 
  -3   5   6      105.81      114.12      4.19 o 
  -2   5   6       79.25       74.97      3.62 o 
  -1   5   6        0.58       -0.44      2.68 o 
   0   5   6        2.17        0.20      2.39 o 
   1   5   6      115.02      114.87      1.98 o 
   2   5   6       65.44       82.19      1.83 o 
   3   5   6       26.63       30.39      1.53 o 
   4   5   6       40.46       45.97      3.50 o 
   5   5   6      154.57      162.98      6.40 o 
   6   5   6      178.12      210.94      3.42 o 
   7   5   6        2.15        2.16      2.32 o 
   8   5   6        0.10        0.12      2.71 o 
   9   5   6        5.85        2.98      2.85 o 
  10   5   6      225.40      209.31      5.26 o 
  11   5   6       10.20       12.78      4.15 o 
  12   5   6       11.69        9.14      6.04 o 
  13   5   6        0.02       -5.33      5.85 o 
  -7   6   6        4.82        7.42      6.51 o 
  -6   6   6        0.00       -0.22      4.09 o 
  -5   6   6        2.42        6.18      4.06 o 
  -4   6   6        0.19        1.31      3.53 o 
  -3   6   6       14.95       14.53      3.56 o 
  -2   6   6       11.03       11.34      3.23 o 
  -1   6   6      760.12      723.10      6.22 o 
   0   6   6       91.46       84.60      2.86 o 
   1   6   6        0.30        2.99      5.88 o 
   2   6   6      120.99      102.55      2.87 o 
   3   6   6       11.53       11.12      1.11 o 
   4   6   6       56.54       44.17      1.48 o 
   5   6   6       41.17       39.77      2.28 o 
   6   6   6       26.58       19.00      1.90 o 
   7   6   6       40.81       39.87      2.25 o 
   8   6   6        5.55        1.86      2.44 o 
   9   6   6       32.20       37.68      2.99 o 
  10   6   6       10.93        5.95      3.50 o 
  11   6   6        0.03        0.56      4.77 o 
  12   6   6        5.45        8.58      5.44 o 
  13   6   6        4.88        8.35      6.06 o 
  -5   7   6        6.94       16.41      7.33 o 
  -4   7   6       12.22        5.47      5.95 o 
  -3   7   6       23.51       22.54      3.64 o 
  -2   7   6       12.19       13.53      3.30 o 
  -1   7   6       73.38       70.91      7.06 o 
   0   7   6      106.03      103.44      2.94 o 
   1   7   6       51.61       44.48      6.91 o 
   2   7   6      308.79      324.22      5.63 o 
   3   7   6      218.60      230.59      2.87 o 
   4   7   6       61.67       63.36      2.32 o 
   5   7   6        5.85        5.71      0.95 o 
   6   7   6       75.94       80.90      1.93 o 
   7   7   6       19.86       26.71      2.03 o 
   8   7   6       83.29       81.22      2.59 o 
   9   7   6       26.19       18.46      2.58 o 
  10   7   6       20.07       24.62      4.52 o 
  11   7   6        2.17        0.81      4.63 o 
  12   7   6       20.80       17.80      5.06 o 
  -4   8   6       10.33        4.33      7.27 o 
  -3   8   6        0.10       -0.96      6.85 o 
  -2   8   6       10.22        7.30      5.76 o 
  -1   8   6        8.46        4.15      7.14 o 
   0   8   6        5.01        3.11      6.37 o 
   1   8   6      115.99      127.26      7.63 o 
   2   8   6       17.17       11.42      2.91 o 
   3   8   6       13.47       12.23      1.83 o 
   4   8   6      746.18      737.46      6.47 o 
   5   8   6       12.59       16.08      2.25 o 
   6   8   6        0.90        0.60      2.61 o 
   7   8   6       82.20       97.34      4.03 o 
   8   8   6      146.06      162.04      3.77 o 
   9   8   6       13.13       10.57      3.63 o 
  10   8   6       17.60       21.56     11.27 o 
  11   8   6       29.38       20.29     12.53 o 
  12   8   6        4.86       16.40     12.55 o 
  -3   9   6       34.01       30.65      7.41 o 
  -2   9   6        4.34        5.68      7.71 o 
  -1   9   6       10.05        3.59      7.25 o 
   0   9   6        4.67       -0.99      7.30 o 
   1   9   6        0.17       -0.94      3.06 o 
   2   9   6      174.98      167.76      4.03 o 
   3   9   6      724.62      709.54     21.97 o 
   4   9   6       55.13       65.37      6.47 o 
   5   9   6      108.39      107.09      6.89 o 
   6   9   6      124.17      139.20     12.02 o 
   7   9   6        9.54        7.72     10.39 o 
   8   9   6        7.68       14.38     11.72 o 
   9   9   6       53.10       38.80     13.25 o 
  10   9   6       18.84       26.19     10.51 o 
  11   9   6        0.48       -3.50     12.61 o 
  -2  10   6        0.36        0.49      7.53 o 
  -1  10   6        0.81        4.14      5.70 o 
   0  10   6        1.28       -0.02      7.80 o 
   1  10   6        0.01        3.07      7.90 o 
   2  10   6       38.14       30.55      7.73 o 
   3  10   6       10.93       16.21      7.96 o 
   4  10   6       10.45       10.42      6.24 o 
   5  10   6      324.01      283.13      7.65 o 
   6  10   6        0.04      -10.15     12.25 o 
   7  10   6       40.85       21.94     10.50 o 
   8  10   6        0.95        1.48     10.16 o 
   9  10   6        0.62       -0.34     12.99 o 
  10  10   6       17.38       22.41     10.81 o 
  11  10   6        0.44        6.36     11.75 o 
   0  11   6        7.35        6.13      8.45 o 
   1  11   6        2.43        0.16      6.51 o 
   2  11   6        0.10       -1.52      7.94 o 
   3  11   6        3.86        1.20      6.89 o 
   4  11   6       62.02       60.60      8.74 o 
   5  11   6        2.48        3.07      6.19 o 
   6  11   6        2.68        6.97     10.65 o 
   7  11   6        0.19      -10.67     13.06 o 
   8  11   6       53.47       46.77     13.28 o 
   9  11   6        0.02        1.89     13.56 o 
  10  11   6       19.49       24.32     13.11 o 
   2  12   6       12.77       19.76      8.89 o 
   3  12   6        1.83        0.06      6.32 o 
   4  12   6        0.61        4.09      7.71 o 
   5  12   6       17.50       21.64      6.81 o 
   6  12   6       16.80       21.47     12.08 o 
   7  12   6       29.83       21.81     12.78 o 
   8  12   6        0.20       -3.71     11.86 o 
   9  12   6        1.90      -12.19     12.19 o 
  -5  -9   7        0.06        2.97      7.87 o 
  -4  -9   7        4.21        3.02      5.27 o 
  -3  -9   7        0.59        1.79      5.28 o 
  -2  -9   7        0.50        4.04      4.22 o 
  -1  -9   7        4.22        4.73      4.82 o 
   0  -9   7        8.32       12.02      4.94 o 
   1  -9   7       17.43       16.82      4.40 o 
   2  -9   7        1.43        3.92      7.37 o 
  -8  -8   7       17.16       16.91      7.28 o 
  -7  -8   7        0.10       -2.37      6.42 o 
  -6  -8   7        8.01        4.40      7.65 o 
  -5  -8   7        0.26        2.98      7.41 o 
  -4  -8   7        0.49        1.32      7.38 o 
  -3  -8   7        0.60        1.49      4.97 o 
  -2  -8   7        8.88       10.06      4.75 o 
  -1  -8   7        6.67        1.83      4.81 o 
   0  -8   7       13.17       19.97      4.59 o 
   1  -8   7        7.40        7.03      4.44 o 
   2  -8   7        6.50        6.62      4.86 o 
   3  -8   7       31.54       34.03      5.19 o 
  -9  -7   7       24.06       29.65      6.62 o 
  -8  -7   7        1.10        4.30      6.54 o 
  -7  -7   7        1.64       -6.92      7.30 o 
  -6  -7   7       35.16       52.14      7.82 o 
  -5  -7   7       24.33       30.98      6.44 o 
  -4  -7   7       14.97       18.84      6.14 o 
  -3  -7   7        0.10        2.03      6.89 o 
  -2  -7   7        2.84        2.73      4.69 o 
  -1  -7   7        7.75        8.50      4.02 o 
   0  -7   7       35.08       29.86      4.72 o 
   1  -7   7       15.70       18.72      4.23 o 
   2  -7   7        1.40        7.60      5.19 o 
   3  -7   7        1.16        2.93      3.84 o 
   4  -7   7       11.42       15.15      4.10 o 
   5  -7   7        6.71        5.22      3.31 o 
   6  -7   7        5.57        6.39      3.70 o 
  -9  -6   7        1.88        4.41      5.68 o 
  -8  -6   7       14.07       21.15      4.67 o 
  -7  -6   7       22.93       30.60      6.38 o 
  -6  -6   7        2.62       -2.62      6.61 o 
  -5  -6   7       13.93       17.93      6.73 o 
  -4  -6   7        5.22        5.69      5.77 o 
  -3  -6   7        0.83        3.75      6.10 o 
  -2  -6   7      241.89      200.55      5.71 o 
  -1  -6   7       43.59       60.82      4.61 o 
   0  -6   7      173.02      153.71      5.36 o 
   1  -6   7        1.38        2.27      4.26 o 
   2  -6   7        0.26        0.71      2.92 o 
   3  -6   7       19.19       19.43      3.17 o 
   4  -6   7       29.06       36.17      3.35 o 
   5  -6   7       10.69        7.76      4.03 o 
   6  -6   7       62.21       66.31      4.58 o 
   7  -6   7        0.37        3.43      6.52 o 
  -9  -5   7        8.18        6.44      5.95 o 
  -8  -5   7       20.21       14.12      6.38 o 
  -7  -5   7       29.92       32.54      4.31 o 
  -6  -5   7        0.22       -0.17      4.10 o 
  -5  -5   7        2.14        7.34      5.55 o 
  -4  -5   7       19.43       17.05      2.65 o 
  -3  -5   7        5.03        8.12      2.77 o 
  -2  -5   7        4.49        3.71      2.45 o 
  -1  -5   7      301.12      290.85      3.66 o 
   0  -5   7        5.91        8.93      1.76 o 
   1  -5   7        1.20        0.26      1.97 o 
   2  -5   7       47.52       50.05      2.43 o 
   3  -5   7       23.51       19.66      2.84 o 
   4  -5   7       16.65       15.30      2.93 o 
   5  -5   7       73.63       75.32      3.61 o 
   6  -5   7       45.83       40.45      4.27 o 
   7  -5   7        5.12        5.94      4.76 o 
   8  -5   7       26.00       24.77      5.79 o 
  -9  -4   7        0.24        1.83      5.87 o 
  -8  -4   7        6.07        5.37      6.62 o 
  -7  -4   7        3.71        6.92      4.14 o 
  -6  -4   7        4.92        3.81      3.97 o 
  -5  -4   7       21.18       16.46      4.01 o 
  -4  -4   7       79.59       88.78      2.92 o 
  -3  -4   7       85.03       92.67      2.85 o 
  -2  -4   7       67.39       62.60      2.93 o 
  -1  -4   7        8.99        2.92      2.64 o 
   0  -4   7     1086.39     1003.33      7.55 o 
   1  -4   7      648.10      602.50      3.85 o 
   2  -4   7      114.73      115.50      2.60 o 
   3  -4   7       86.68       87.12      3.34 o 
   4  -4   7        9.63        6.97      2.91 o 
   5  -4   7       49.09       38.98      3.16 o 
   6  -4   7       91.67       87.38      4.83 o 
   7  -4   7       33.41       37.79      4.71 o 
   8  -4   7       12.95       20.55      4.62 o 
  -9  -3   7       35.86       42.06      6.91 o 
  -8  -3   7        0.57       -0.98      5.83 o 
  -7  -3   7        0.94        2.63      6.31 o 
  -6  -3   7       30.67       33.58      3.82 o 
  -5  -3   7        0.58        0.32      3.68 o 
  -4  -3   7       11.55       11.42      3.04 o 
  -3  -3   7        4.33        2.77      2.41 o 
  -2  -3   7       38.13       41.00      3.52 o 
  -1  -3   7        0.52        0.00      2.95 o 
   0  -3   7      183.15      139.51     10.27 o 
   1  -3   7       15.31       14.10      1.71 o 
   2  -3   7       67.46       68.16      3.42 o 
   3  -3   7       20.03       20.75      3.28 o 
   4  -3   7      165.59      185.57      4.57 o 
   5  -3   7       18.40       18.91      2.88 o 
   6  -3   7      159.78      154.44      3.29 o 
   7  -3   7        8.32        5.94      4.11 o 
   8  -3   7       23.99       24.52      3.31 o 
   9  -3   7        7.04        4.70      6.70 o 
  -9  -2   7        0.96       -0.49      5.67 o 
  -8  -2   7       44.86       29.33      7.01 o 
  -7  -2   7        2.29        0.25      5.31 o 
  -6  -2   7        2.41        4.99      3.36 o 
  -5  -2   7       59.09       73.30      3.87 o 
  -4  -2   7       63.63       71.09      4.68 o 
  -3  -2   7       85.34       79.54      3.48 o 
  -2  -2   7      350.97      333.14      7.31 o 
  -1  -2   7      106.51      101.84      3.99 o 
   0  -2   7      192.19      183.34      2.64 o 
   1  -2   7      436.16      421.88      6.38 o 
   2  -2   7      552.12      587.61      5.32 o 
   3  -2   7      475.00      456.19     14.53 o 
   4  -2   7       43.52       54.95      3.69 o 
   5  -2   7        0.23        0.76      3.62 o 
   6  -2   7       62.00       49.13      3.35 o 
   7  -2   7        2.63        3.00      3.20 o 
   8  -2   7        4.92        5.52      3.85 o 
   9  -2   7        6.83        8.82      4.08 o 
  10  -2   7       27.76       25.68      6.44 o 
  -9  -1   7        4.31       11.86      7.39 o 
  -8  -1   7       27.37       20.41      6.10 o 
  -7  -1   7        7.44        5.80      5.93 o 
  -6  -1   7       31.38       16.99      3.45 o 
  -5  -1   7        8.09        8.77      3.14 o 
  -4  -1   7        6.45        6.18      5.45 o 
  -3  -1   7       89.19       88.87      5.71 o 
  -2  -1   7       40.42       31.94      2.45 o 
  -1  -1   7       84.19       78.97      4.06 o 
   0  -1   7      715.52      630.28      6.74 o 
   1  -1   7      564.42      546.84      6.85 o 
   2  -1   7      149.98      183.77      3.66 o 
   3  -1   7        0.07        4.36      3.71 o 
   4  -1   7      337.41      367.48      7.60 o 
   5  -1   7       94.56       81.67      3.82 o 
   6  -1   7       91.89      107.57      4.08 o 
   7  -1   7       32.58       25.05      3.22 o 
   8  -1   7      138.36      139.02      4.85 o 
   9  -1   7        8.30        7.20      4.04 o 
  10  -1   7        0.58        0.34      4.18 o 
  11  -1   7        0.17        2.43      6.62 o 
  -8   0   7        4.31        1.71      6.81 o 
  -7   0   7       12.05       11.82      5.86 o 
  -6   0   7        7.69        8.35      6.11 o 
  -5   0   7       57.93       31.64      6.03 o 
  -4   0   7        1.74        5.32      5.46 o 
  -3   0   7      114.59       96.41      5.57 o 
  -2   0   7       88.80       85.55      4.12 o 
  -1   0   7        3.87        2.48      1.15 o 
   0   0   7        6.24        4.01      3.70 o 
   1   0   7      347.92      329.07      8.96 o 
   2   0   7       85.20       84.45      3.06 o 
   3   0   7      318.54      331.51      4.16 o 
   4   0   7      202.72      203.46      7.13 o 
   5   0   7        0.22       -1.61      3.26 o 
   6   0   7      162.44      138.93      4.18 o 
   7   0   7       22.80       24.75      2.98 o 
   8   0   7        8.05        9.92      3.26 o 
   9   0   7       13.53       16.06      4.01 o 
  10   0   7       54.56       62.23      4.61 o 
  11   0   7       23.30       24.12      4.54 o 
  -8   1   7        0.33       -1.33      6.29 o 
  -7   1   7        0.29        0.69      5.35 o 
  -6   1   7        6.98       12.41      5.53 o 
  -5   1   7      219.13      196.41      7.57 o 
  -4   1   7       12.68        0.44      4.91 o 
  -3   1   7      270.14      299.43      7.05 o 
  -2   1   7      450.95      487.47      5.26 o 
  -1   1   7      400.50      426.74      7.04 o 
   0   1   7        0.02        0.69      1.86 o 
   1   1   7        1.40        0.82      1.01 o 
   2   1   7      477.51      469.80      3.17 o 
   3   1   7       69.00       74.85      2.90 o 
   4   1   7       26.19       28.53      4.02 o 
   5   1   7      193.53      180.59      3.88 o 
   6   1   7      760.04      749.28     11.52 o 
   7   1   7        0.03        0.66      3.62 o 
   8   1   7      121.20      114.95      3.85 o 
   9   1   7        0.81        0.29      3.34 o 
  10   1   7        1.37       -0.36      3.78 o 
  11   1   7       12.21       14.51      4.49 o 
  12   1   7        0.03        0.20      6.44 o 
  -8   2   7        1.43        2.88      6.95 o 
  -7   2   7       13.14        5.94      6.59 o 
  -6   2   7        0.92        0.41      5.25 o 
  -5   2   7       27.32       52.44      5.69 o 
  -4   2   7       44.57       29.24      5.48 o 
  -3   2   7      455.06      502.59      8.23 o 
  -2   2   7      213.29      192.03      3.75 o 
  -1   2   7      173.39      163.88      3.30 o 
   0   2   7       44.97       65.89      2.32 o 
   1   2   7       16.42       19.68      1.93 o 
   2   2   7        0.02        2.69      1.82 o 
   3   2   7       15.09       16.69      2.11 o 
   4   2   7      293.76      253.45      3.45 o 
   5   2   7       10.52       14.11      2.71 o 
   6   2   7      741.92      730.94      6.15 o 
   7   2   7       32.91       33.21      3.77 o 
   8   2   7       60.80       63.37      3.48 o 
   9   2   7        0.33       -0.79      3.34 o 
  10   2   7       15.94        9.97      4.24 o 
  11   2   7        0.57       -1.24      4.47 o 
  12   2   7        0.67        4.17      4.91 o 
  -8   3   7        0.00        2.68      6.92 o 
  -7   3   7        0.90       -1.06      6.14 o 
  -6   3   7       23.97       35.97      6.33 o 
  -5   3   7        0.35        2.00      5.51 o 
  -4   3   7      283.52      334.64      7.78 o 
  -3   3   7       51.62       81.17      3.71 o 
  -2   3   7        6.18       14.52      3.07 o 
  -1   3   7      462.73      514.46      5.07 o 
   0   3   7       24.17       37.02      2.65 o 
   1   3   7      391.93      453.11      3.56 o 
   2   3   7       13.55       10.38      2.33 o 
   3   3   7       40.58       35.12      1.64 o 
   4   3   7      803.46      801.93      5.54 o 
   5   3   7      196.60      229.80      5.77 o 
   6   3   7      522.64      492.52     10.65 o 
   7   3   7      721.74      729.76     17.12 o 
   8   3   7      427.92      427.77      4.96 o 
   9   3   7       14.31       12.85      3.26 o 
  10   3   7        1.33        1.49      4.04 o 
  11   3   7        0.91        2.15      4.19 o 
  12   3   7        3.07        4.95      4.79 o 
  -7   4   7        0.53       -2.31      6.38 o 
  -6   4   7       11.36       14.40      6.14 o 
  -5   4   7       10.06        0.99      4.96 o 
  -4   4   7        8.85       16.36      3.73 o 
  -3   4   7       18.26       21.06      3.40 o 
  -2   4   7        0.04       -0.21      3.03 o 
  -1   4   7      130.01      156.27      4.62 o 
   0   4   7      106.79       98.02      3.19 o 
   1   4   7       67.18       60.69      3.26 o 
   2   4   7      201.03      180.35      3.23 o 
   3   4   7        6.81       14.94      3.18 o 
   4   4   7      109.53      111.85      3.93 o 
   5   4   7      214.80      216.46      7.01 o 
   6   4   7      142.24      137.70      6.12 o 
   7   4   7      249.32      216.72      4.21 o 
   8   4   7        6.08       10.85      2.93 o 
   9   4   7      900.39      856.02     11.05 o 
  10   4   7        2.22        6.60      3.16 o 
  11   4   7        3.86        2.00      4.40 o 
  12   4   7        0.86       -1.59      4.39 o 
  -7   5   7        0.01        4.03      4.62 o 
  -6   5   7        0.18        1.71      4.00 o 
  -5   5   7        0.50        3.27      3.93 o 
  -4   5   7       30.53       37.90      3.87 o 
  -3   5   7        8.00       15.99      3.54 o 
  -2   5   7       35.36       34.62      3.42 o 
  -1   5   7       14.74       14.31      2.96 o 
   0   5   7      316.67      329.97      4.26 o 
   1   5   7      909.83      930.15      4.25 o 
   2   5   7      208.52      174.07     11.91 o 
   3   5   7      122.60      146.86      3.39 o 
   4   5   7     1389.48     1479.69     21.89 o 
   5   5   7      182.21      139.70      7.39 o 
   6   5   7       95.22       87.26      3.33 o 
   7   5   7      542.72      508.61      6.66 o 
   8   5   7       58.32       55.68      3.01 o 
   9   5   7      240.61      229.50      4.24 o 
  10   5   7       64.12       67.82      4.98 o 
  11   5   7        2.73        3.19      3.95 o 
  12   5   7        2.45        1.59      4.51 o 
  13   5   7        3.25        7.29      6.10 o 
  -6   6   7        0.50        2.81      4.59 o 
  -5   6   7       10.75       11.93      4.34 o 
  -4   6   7        6.29        3.46      3.51 o 
  -3   6   7       20.00       18.44      3.68 o 
  -2   6   7       81.80       79.07      3.73 o 
  -1   6   7       13.20       10.25      2.97 o 
   0   6   7      108.45      111.25      3.29 o 
   1   6   7       44.87       37.57      3.46 o 
   2   6   7        0.28        1.84      1.89 o 
   3   6   7      388.74      354.16      5.65 o 
   4   6   7      209.92      253.38      4.70 o 
   5   6   7      149.63      135.22      3.96 o 
   6   6   7       10.49        7.21      1.91 o 
   7   6   7        0.63        0.77      2.10 o 
   8   6   7       85.89       78.06      2.94 o 
   9   6   7      151.24      142.00      3.59 o 
  10   6   7       50.77       47.01      3.25 o 
  11   6   7       31.39       38.78      4.36 o 
  12   6   7        0.33       -2.09      5.49 o 
  13   6   7        0.00       -0.43      5.16 o 
  -5   7   7        0.02       -1.92      7.37 o 
  -4   7   7        0.01        3.20      5.16 o 
  -3   7   7        3.17        3.21      6.10 o 
  -2   7   7        2.81        4.60      3.21 o 
  -1   7   7        8.32       11.39      2.96 o 
   0   7   7      118.45      125.99      3.25 o 
   1   7   7      347.53      332.68      6.01 o 
   2   7   7       27.56       26.43      3.17 o 
   3   7   7      122.63      124.03      3.45 o 
   4   7   7        8.05        8.34      1.57 o 
   5   7   7      123.65      118.25      3.83 o 
   6   7   7        2.25        0.67      1.66 o 
   7   7   7       39.52       36.90      2.38 o 
   8   7   7       27.00       27.16      2.58 o 
   9   7   7        5.98        9.02      2.53 o 
  10   7   7        3.88        3.39      2.71 o 
  11   7   7        0.06        1.15      3.76 o 
  12   7   7       16.34       14.67      5.50 o 
  -4   8   7        0.01       -2.26      5.65 o 
  -3   8   7        0.12        1.48      6.10 o 
  -2   8   7        0.19        1.94      7.21 o 
  -1   8   7        0.34        0.71      5.83 o 
   0   8   7       12.78       15.78      6.61 o 
   1   8   7       49.23       47.32      3.72 o 
   2   8   7       75.33       66.29      3.67 o 
   3   8   7      303.77      329.50      6.35 o 
   4   8   7        9.93        9.11      2.12 o 
   5   8   7        5.04        2.33      2.30 o 
   6   8   7       80.56       76.66      2.93 o 
   7   8   7        3.10        0.56      2.66 o 
   8   8   7        0.50        0.30      2.99 o 
   9   8   7       58.55       61.21      3.57 o 
  10   8   7       40.98       42.49      4.27 o 
  11   8   7        7.06        9.55     12.34 o 
  12   8   7        1.17       -2.90     12.05 o 
  -3   9   7       21.79       24.08      8.20 o 
  -2   9   7        3.10        3.16      6.28 o 
  -1   9   7       10.85        9.65      6.16 o 
   0   9   7       12.14        7.55      7.23 o 
   1   9   7        7.66        7.38      3.30 o 
   2   9   7      262.85      259.20      4.85 o 
   3   9   7        1.15        5.90      2.92 o 
   4   9   7       31.87       25.62      2.97 o 
   5   9   7      206.94      212.62      4.04 o 
   6   9   7        1.94        1.12      6.79 o 
   7   9   7       11.20       17.11      4.37 o 
   8   9   7       14.57       23.13      4.80 o 
   9   9   7       31.63       19.81     12.35 o 
  10   9   7        0.65        3.38     11.50 o 
  11   9   7        2.65        6.30     12.76 o 
  -1  10   7        3.51        6.01      6.17 o 
   0  10   7        0.00        3.78      7.91 o 
   1  10   7       33.34       36.01      8.25 o 
   2  10   7       24.13       19.38      6.53 o 
   3  10   7        0.82        5.03      7.14 o 
   4  10   7       40.08       38.85      5.51 o 
   5  10   7        8.40        9.96      5.87 o 
   6  10   7       34.78       27.65     10.42 o 
   7  10   7        0.42      -10.93     12.53 o 
   8  10   7        0.03       -6.22     11.61 o 
   9  10   7        3.15       10.83     11.73 o 
  10  10   7       34.54       33.83     11.91 o 
  11  10   7        6.23        6.53     11.89 o 
   0  11   7        0.45       -5.03      7.83 o 
   1  11   7        2.93        7.82      7.66 o 
   2  11   7        0.09        0.38      6.94 o 
   3  11   7       30.09       31.04      8.76 o 
   4  11   7        5.10       20.19     22.88 o 
   5  11   7       21.63       29.48      6.33 o 
   6  11   7       20.82       18.11     12.06 o 
   7  11   7      113.02      123.80     12.64 o 
   8  11   7       17.57       24.43     11.42 o 
   9  11   7        0.22       -3.83     13.55 o 
  10  11   7       26.95       24.14     12.93 o 
   2  12   7        0.30       -3.85      7.28 o 
   3  12   7        0.17        2.59      8.46 o 
   4  12   7        9.24       16.20      6.67 o 
   5  12   7        1.25        9.09     14.41 o 
   6  12   7        3.45        6.85     10.73 o 
   7  12   7       21.12        9.81     10.82 o 
   8  12   7       23.40       17.37     13.10 o 
   9  12   7       17.92       11.22     11.49 o 
  -3  -9   8        4.69        9.45      7.01 o 
  -2  -9   8       17.89       25.60      5.11 o 
  -1  -9   8       13.41        5.20      4.97 o 
   0  -9   8        2.74        2.70      6.99 o 
   1  -9   8        0.56        5.09      6.81 o 
   2  -9   8        1.48        6.53      7.45 o 
  -6  -8   8        2.71        4.22      7.83 o 
  -5  -8   8        4.36       -0.86      6.90 o 
  -4  -8   8       29.29       22.98      4.94 o 
  -3  -8   8       23.04       22.60      4.68 o 
  -2  -8   8       20.38       15.74      5.22 o 
  -1  -8   8        8.91        9.99      4.35 o 
   0  -8   8       10.01       10.21      4.86 o 
   1  -8   8        3.07        6.64      4.82 o 
   2  -8   8       26.05       33.75      5.37 o 
   3  -8   8        0.00       -5.73      7.17 o 
  -8  -7   8       23.86       29.54      6.94 o 
  -7  -7   8        0.05        5.98      7.47 o 
  -6  -7   8        5.20        4.03      7.20 o 
  -5  -7   8        0.24        7.83      6.92 o 
  -4  -7   8        5.46        4.19      6.95 o 
  -3  -7   8        0.95        1.49      4.46 o 
  -2  -7   8        1.97       -0.40      4.35 o 
  -1  -7   8       12.36       10.40      4.83 o 
   0  -7   8        0.59        0.96      4.37 o 
   1  -7   8        1.32        2.82      4.16 o 
   2  -7   8       15.00       10.88      4.53 o 
   3  -7   8        7.68        9.64      4.46 o 
   4  -7   8       23.28       22.85      4.59 o 
   5  -7   8        4.88        4.90      5.77 o 
  -7  -6   8       13.72       15.36      6.67 o 
  -6  -6   8        0.57        3.99      6.54 o 
  -5  -6   8        3.46        0.45      6.60 o 
  -4  -6   8        0.66       -0.48      6.13 o 
  -3  -6   8       47.12       43.12      6.30 o 
  -2  -6   8        0.09        3.05      4.15 o 
  -1  -6   8        0.22        0.53      4.50 o 
   0  -6   8       53.68       41.16      4.50 o 
   1  -6   8        1.13        0.65      4.47 o 
   2  -6   8       30.22       38.85      5.63 o 
   3  -6   8       13.23       12.98      3.89 o 
   4  -6   8        0.08        0.54      4.31 o 
   5  -6   8       25.63       23.02      4.73 o 
   6  -6   8        0.82       -0.87      5.58 o 
  -8  -5   8       10.45        5.57      5.46 o 
  -7  -5   8       20.36       24.51      4.73 o 
  -6  -5   8        0.56       -1.76      6.05 o 
  -5  -5   8        0.16        0.40      6.01 o 
  -4  -5   8        3.68        8.23      5.86 o 
  -3  -5   8        1.81        7.85      6.42 o 
  -2  -5   8      129.15      120.34      3.60 o 
  -1  -5   8       42.75       37.25      2.66 o 
   0  -5   8       45.64       50.79      2.89 o 
   1  -5   8      211.51      210.52      3.77 o 
   2  -5   8       10.28       13.69      2.87 o 
   3  -5   8       29.01       27.65      2.50 o 
   4  -5   8        4.77        8.71      3.14 o 
   5  -5   8       70.74       74.80      4.69 o 
   6  -5   8        1.92        1.30      4.10 o 
   7  -5   8       71.73       71.44      5.12 o 
  -8  -4   8       10.50        9.97      5.66 o 
  -7  -4   8       40.51       40.63      4.31 o 
  -6  -4   8       28.03       28.08      4.01 o 
  -5  -4   8       10.58       10.63      3.13 o 
  -4  -4   8       42.50       42.36      4.45 o 
  -3  -4   8        0.72        2.16      2.84 o 
  -2  -4   8      233.24      239.57      4.25 o 
  -1  -4   8       28.86       24.82      3.02 o 
   0  -4   8      398.97      348.41      4.58 o 
   1  -4   8      322.99      298.37      4.08 o 
   2  -4   8      727.32      720.76      6.20 o 
   3  -4   8       25.81       25.63      2.85 o 
   4  -4   8        0.01       -0.30      2.95 o 
   5  -4   8        8.67        4.66      2.98 o 
   6  -4   8       24.98       30.68      4.38 o 
   7  -4   8        6.34        6.13      4.32 o 
   8  -4   8       50.64       49.74      4.94 o 
  -8  -3   8        0.04        2.20      6.87 o 
  -7  -3   8        0.24       -0.43      6.17 o 
  -6  -3   8        6.16        3.86      3.80 o 
  -5  -3   8        0.09       -1.56      3.75 o 
  -4  -3   8       17.77       19.89      3.74 o 
  -3  -3   8        0.44        0.28      2.97 o 
  -2  -3   8        2.02        3.29      2.85 o 
  -1  -3   8       91.42       82.89      4.02 o 
   0  -3   8      114.94      105.29      3.57 o 
   1  -3   8        5.47        9.12      1.61 o 
   2  -3   8     1140.58     1120.26      7.52 o 
   3  -3   8       24.55       31.60      4.02 o 
   4  -3   8       34.97       38.00      3.63 o 
   5  -3   8       58.25       62.96      3.30 o 
   6  -3   8       34.61       39.98      2.76 o 
   7  -3   8        8.76        8.95      4.53 o 
   8  -3   8       20.92       23.27      4.66 o 
   9  -3   8        4.71        3.85      7.03 o 
  -8  -2   8       16.22       16.57      7.22 o 
  -7  -2   8       21.63       26.32      6.29 o 
  -6  -2   8        1.73       -0.08      3.44 o 
  -5  -2   8       17.70       11.91      3.56 o 
  -4  -2   8       33.09       31.02      5.31 o 
  -3  -2   8      247.82      254.36      5.84 o 
  -2  -2   8      112.88      123.97      4.69 o 
  -1  -2   8      132.35      124.88      4.55 o 
   0  -2   8        0.89       -1.73      3.61 o 
   1  -2   8      923.61      850.43      9.80 o 
   2  -2   8        0.82        1.58      2.88 o 
   3  -2   8       93.97      108.16      5.88 o 
   4  -2   8        0.09        1.21      3.40 o 
   5  -2   8       35.04       24.95      3.75 o 
   6  -2   8        8.12        8.75      3.78 o 
   7  -2   8        6.94        3.13      3.24 o 
   8  -2   8       20.42       21.76      4.32 o 
   9  -2   8        7.11        5.17      4.03 o 
  -8  -1   8        3.98       12.14      6.60 o 
  -7  -1   8       21.94       33.82      6.36 o 
  -6  -1   8        0.00        0.45      6.31 o 
  -5  -1   8       50.97       54.39      3.67 o 
  -4  -1   8       33.78       23.38      5.79 o 
  -3  -1   8      374.11      370.27      6.19 o 
  -2  -1   8      100.20      101.34      4.72 o 
  -1  -1   8       34.72       28.36      4.04 o 
   0  -1   8       81.02       73.36      4.27 o 
   1  -1   8      180.82      132.50     11.77 o 
   2  -1   8      275.69      300.74      6.77 o 
   3  -1   8       46.17       44.19      3.29 o 
   4  -1   8      174.72      175.11      7.12 o 
   5  -1   8       62.38       56.13      3.65 o 
   6  -1   8       33.93       43.79      3.90 o 
   7  -1   8       54.56       47.41      3.50 o 
   8  -1   8       27.87       25.66      3.51 o 
   9  -1   8        1.13       -0.16      3.69 o 
  10  -1   8        0.89        0.13      4.15 o 
  11  -1   8        0.38       -0.73      5.24 o 
  -8   0   8       30.51       35.08      7.41 o 
  -7   0   8       50.48       58.72      7.05 o 
  -6   0   8        0.02       -1.42      6.15 o 
  -5   0   8       35.85       20.10      5.81 o 
  -4   0   8      185.84      190.97      6.89 o 
  -3   0   8       60.78       85.20      3.81 o 
  -2   0   8       34.55       27.79      1.84 o 
  -1   0   8      296.20      274.26     26.14 o 
   0   0   8       72.14       79.71      4.42 o 
   1   0   8       32.01       29.59      1.60 o 
   2   0   8      231.75      234.65      3.90 o 
   3   0   8       15.17       20.46      3.32 o 
   4   0   8      272.05      294.07      9.68 o 
   5   0   8      410.30      469.63      6.06 o 
   6   0   8        0.29        0.14      3.51 o 
   7   0   8      117.38      113.18      3.74 o 
   8   0   8       14.61       10.40      4.40 o 
   9   0   8        1.66        3.68      3.42 o 
  10   0   8        0.33       -0.21      4.13 o 
  11   0   8        8.90       13.79      7.00 o 
  -8   1   8        2.26       -0.11      6.33 o 
  -7   1   8        2.28        3.22      6.23 o 
  -6   1   8        2.51        2.01      5.86 o 
  -5   1   8        8.34        9.89      5.32 o 
  -4   1   8       91.45      117.41      6.62 o 
  -3   1   8      291.58      275.89     10.56 o 
  -2   1   8        8.17        3.98      2.22 o 
  -1   1   8      115.94      124.80      7.69 o 
   0   1   8       36.14       37.59      2.02 o 
   1   1   8       16.76       10.73      1.67 o 
   2   1   8       26.95       32.02      1.51 o 
   3   1   8      131.80      127.76      3.20 o 
   4   1   8       53.82       51.24      2.97 o 
   5   1   8      160.47      145.77      3.76 o 
   6   1   8      227.22      234.46      6.34 o 
   7   1   8        3.52        8.99      3.01 o 
   8   1   8        9.25        6.40      4.06 o 
   9   1   8       88.27       86.50      3.93 o 
  10   1   8        1.16        3.69      4.28 o 
  11   1   8        2.77        2.78      4.92 o 
  12   1   8        6.53        8.17      6.75 o 
  -7   2   8       10.66       11.15      6.65 o 
  -6   2   8        4.66        3.35      6.09 o 
  -5   2   8        0.69        3.49      5.60 o 
  -4   2   8       42.53       28.39      5.40 o 
  -3   2   8      405.95      333.52      7.02 o 
  -2   2   8        0.02       -1.64      2.74 o 
  -1   2   8       49.93       51.68      2.25 o 
   0   2   8        0.65        3.65      1.71 o 
   1   2   8      100.38       96.00      2.80 o 
   2   2   8        5.77        5.90      1.86 o 
   3   2   8      346.70      347.32      3.79 o 
   4   2   8      369.26      384.89      7.81 o 
   5   2   8        3.85        0.81      2.71 o 
   6   2   8       14.71        5.57      2.93 o 
   7   2   8      703.07      689.39     11.79 o 
   8   2   8       73.43       63.11      4.21 o 
   9   2   8       22.54       21.47      3.63 o 
  10   2   8       19.89       19.17      3.24 o 
  11   2   8        0.28       -0.75      4.15 o 
  12   2   8        3.17       -0.74      6.49 o 
  -7   3   8       22.62       28.25      6.98 o 
  -6   3   8       12.73       19.29      5.51 o 
  -5   3   8        3.61        3.14      5.01 o 
  -4   3   8      176.39      198.99      4.83 o 
  -3   3   8       11.91        9.33      3.37 o 
  -2   3   8        0.26        2.29      3.00 o 
  -1   3   8       31.61       33.64      2.99 o 
   0   3   8        1.38        5.68      2.77 o 
   1   3   8        0.96        1.08      2.69 o 
   2   3   8      126.56       98.00      4.15 o 
   3   3   8       47.29       45.53      1.90 o 
   4   3   8        0.77        0.31      1.95 o 
   5   3   8      604.82      626.66      4.69 o 
   6   3   8      719.81      726.98      9.24 o 
   7   3   8       41.34       43.96      3.62 o 
   8   3   8        0.56        0.20      3.79 o 
   9   3   8        0.03        0.31      3.15 o 
  10   3   8       13.28        7.45      3.26 o 
  11   3   8       36.94       39.28      4.59 o 
  12   3   8       15.34       14.19      4.49 o 
  -7   4   8        1.29        1.77      4.13 o 
  -6   4   8       12.55       14.99      3.95 o 
  -5   4   8        0.94        4.69      3.50 o 
  -4   4   8        3.43        4.02      3.69 o 
  -3   4   8       56.77       70.82      4.00 o 
  -2   4   8       84.50       76.29      4.19 o 
  -1   4   8      131.16      152.52      3.88 o 
   0   4   8      218.50      199.06      3.53 o 
   1   4   8       78.63      104.50      3.61 o 
   2   4   8      484.96      526.42      4.32 o 
   3   4   8       10.14       10.29      0.99 o 
   4   4   8      133.24      134.66      6.65 o 
   5   4   8        0.11        0.93      1.64 o 
   6   4   8      430.21      395.04      7.29 o 
   7   4   8       93.32       99.61      3.77 o 
   8   4   8      116.56      126.00      4.27 o 
   9   4   8       17.58       21.41      3.39 o 
  10   4   8        0.62        1.55      3.18 o 
  11   4   8        0.25       -1.47      4.12 o 
  12   4   8        0.14       -2.40      4.44 o 
  -7   5   8        0.09        0.10      4.60 o 
  -6   5   8       11.12       16.29      4.70 o 
  -5   5   8        2.51       -0.21      3.66 o 
  -4   5   8       44.11       55.49      4.21 o 
  -3   5   8       29.99       38.35      3.81 o 
  -2   5   8      194.56      206.70      4.69 o 
  -1   5   8      385.33      388.03     16.67 o 
   0   5   8       14.10        8.58      2.82 o 
   1   5   8      100.16      108.27      3.91 o 
   2   5   8      436.26      393.62     10.70 o 
   3   5   8      290.73      357.99      5.80 o 
   4   5   8       96.48       93.71      5.19 o 
   5   5   8       20.69       10.76      3.65 o 
   6   5   8      330.94      325.85      5.29 o 
   7   5   8      236.33      203.40      4.14 o 
   8   5   8        6.93        4.85      2.77 o 
   9   5   8       67.39       66.26      3.35 o 
  10   5   8        9.06       10.50      3.40 o 
  11   5   8       52.26       48.70      3.58 o 
  12   5   8        0.18       -1.78      4.11 o 
  13   5   8        4.08        0.37      5.89 o 
  -6   6   8        1.87        2.55      4.22 o 
  -5   6   8        1.81        7.30      3.97 o 
  -4   6   8        1.39       -1.43      3.89 o 
  -3   6   8       42.62       36.52      3.67 o 
  -2   6   8       27.15       28.06      3.62 o 
  -1   6   8      223.46      238.06      4.59 o 
   0   6   8      349.33      351.24      7.14 o 
   1   6   8      125.92      112.87      4.20 o 
   2   6   8       89.83       99.61      4.94 o 
   3   6   8       21.26       15.77      3.02 o 
   4   6   8        9.84        5.11      3.63 o 
   5   6   8        0.04       -1.31      3.56 o 
   6   6   8       29.65       23.66      3.18 o 
   7   6   8       23.38       19.43      2.35 o 
   8   6   8      128.96      121.37      4.06 o 
   9   6   8       16.76       21.93      2.96 o 
  10   6   8        0.63        0.30      3.04 o 
  11   6   8       11.76       13.02      3.26 o 
  12   6   8        2.70        7.78      4.38 o 
  13   6   8        9.07       15.04      6.11 o 
  -5   7   8        3.74        0.64      7.25 o 
  -4   7   8        8.00        7.13      5.93 o 
  -3   7   8        3.52       14.11      6.66 o 
  -2   7   8       21.75       23.78      6.61 o 
  -1   7   8        6.42        5.55      2.95 o 
   0   7   8        3.01        2.48      2.61 o 
   1   7   8       21.21       18.79      3.61 o 
   2   7   8       77.14       78.46      3.97 o 
   3   7   8       24.51       20.07      3.46 o 
   4   7   8      247.86      230.44      4.18 o 
   5   7   8       11.03        8.59      1.78 o 
   6   7   8       57.84       56.17      2.27 o 
   7   7   8       81.86       78.37      4.28 o 
   8   7   8      181.96      179.13      3.19 o 
   9   7   8       12.22       12.21      2.57 o 
  10   7   8        0.14        0.65      2.65 o 
  11   7   8        0.08        1.63      3.06 o 
  12   7   8       56.86       60.58      7.27 o 
  -4   8   8        1.78        4.61      6.87 o 
  -3   8   8        0.50        0.65      7.05 o 
  -2   8   8        3.02       -2.44      6.90 o 
  -1   8   8        0.21        6.96      7.05 o 
   0   8   8       12.13       15.66      6.48 o 
   1   8   8       70.53       70.69      4.03 o 
   2   8   8        7.54       14.10      3.59 o 
   3   8   8       50.75       58.52      4.73 o 
   4   8   8        1.41        0.63      3.06 o 
   5   8   8       50.02       54.96      3.06 o 
   6   8   8       19.44       21.03      2.65 o 
   7   8   8       16.30       16.43      2.88 o 
   8   8   8        5.42        1.99      3.12 o 
   9   8   8        4.25        0.42      3.10 o 
  10   8   8       10.16        9.53      3.39 o 
  11   8   8       17.62       19.53      3.64 o 
  12   8   8        0.62        0.70     10.34 o 
  -3   9   8        0.57        0.13      7.08 o 
  -2   9   8        0.09       -3.51      7.79 o 
  -1   9   8        0.65       -0.16      7.59 o 
   0   9   8        0.23       -2.22      5.99 o 
   1   9   8        8.12        3.88      3.54 o 
   2   9   8       44.61       46.96      3.77 o 
   3   9   8        4.27        7.15      3.25 o 
   4   9   8        4.43        5.39      3.01 o 
   5   9   8       47.75       40.12      3.16 o 
   6   9   8        0.01        1.52      2.49 o 
   7   9   8       65.63       69.42      4.64 o 
   8   9   8       10.81       14.81      4.84 o 
   9   9   8       68.87       53.31      6.52 o 
  10   9   8        0.11       -0.46      5.55 o 
  11   9   8       15.82       26.68     12.66 o 
  -1  10   8        3.33        6.20      7.72 o 
   0  10   8        0.34        0.47      7.95 o 
   1  10   8       11.73       17.14      8.21 o 
   2  10   8        2.74       -0.33      6.72 o 
   3  10   8        0.30       -2.03      6.23 o 
   4  10   8      119.78      114.00      6.77 o 
   5  10   8       18.52       27.94      6.49 o 
   6  10   8        4.90        5.84     11.43 o 
   7  10   8        0.31      -10.46     10.46 o 
   8  10   8       24.91       22.95      4.49 o 
   9  10   8        6.83        8.30     12.33 o 
  10  10   8       15.13       15.80     13.69 o 
  11  10   8        0.73       -5.84     13.72 o 
   1  11   8        1.50        2.21      8.12 o 
   2  11   8       17.16       28.62      8.63 o 
   3  11   8       39.03       37.16      7.96 o 
   4  11   8       55.23       56.24      8.01 o 
   5  11   8       12.96       15.03      6.59 o 
   6  11   8        0.68        4.34     10.82 o 
   7  11   8       12.84       15.50     12.85 o 
   8  11   8        1.52       -9.56     13.19 o 
   9  11   8       18.17       25.93     11.46 o 
  10  11   8        8.28       21.43     11.29 o 
   3  12   8       10.34       15.88      7.64 o 
   4  12   8        4.37        5.96      8.47 o 
   5  12   8        0.65        7.54      6.69 o 
   6  12   8       12.08       14.22     13.28 o 
   7  12   8       32.40       37.21     13.81 o 
   8  12   8       10.72      -10.14     14.32 o 
   9  12   8        0.48       -8.58     14.06 o 
  -4  -8   9        0.72        1.77      4.70 o 
  -3  -8   9       13.65       17.98      5.45 o 
  -2  -8   9       21.37       18.71      5.41 o 
  -1  -8   9        1.65        0.47      4.37 o 
   0  -8   9        0.19       -1.55      5.13 o 
   1  -8   9        1.36        5.74      4.25 o 
   2  -8   9       50.40       61.54      6.87 o 
   3  -8   9        0.25       -1.61      6.88 o 
  -7  -7   9        1.40       -0.96      7.84 o 
  -6  -7   9        1.39        1.49      7.72 o 
  -5  -7   9        0.05        0.57      6.48 o 
  -4  -7   9        1.25       -1.49      6.73 o 
  -3  -7   9        0.40        2.17      4.33 o 
  -2  -7   9        0.63        1.58      4.52 o 
  -1  -7   9       35.14       27.37      5.07 o 
   0  -7   9        0.45        1.67      4.98 o 
   1  -7   9        5.29        2.63      4.86 o 
   2  -7   9       28.42       34.90      5.22 o 
   3  -7   9       28.50       24.12      5.02 o 
   4  -7   9       11.13       13.98      6.83 o 
   5  -7   9        4.24        4.48      6.47 o 
  -7  -6   9       12.12       12.57      6.67 o 
  -6  -6   9       25.27       29.39      7.40 o 
  -5  -6   9        0.02        2.58      7.12 o 
  -4  -6   9        1.90       -0.02      5.88 o 
  -3  -6   9       10.72       10.92      5.98 o 
  -2  -6   9        1.03        2.26      4.79 o 
  -1  -6   9        1.55       -0.64      4.79 o 
   0  -6   9        0.00        0.35      4.55 o 
   1  -6   9        0.05        6.42      4.16 o 
   2  -6   9       20.57       21.83      4.45 o 
   3  -6   9       16.73       16.88      4.61 o 
   4  -6   9       15.29       15.53      4.32 o 
   5  -6   9        8.73        7.40      4.16 o 
   6  -6   9        3.14        7.43      6.20 o 
  -7  -5   9        6.12        4.57      6.60 o 
  -6  -5   9        7.53        2.14      6.58 o 
  -5  -5   9       34.04       21.60      6.10 o 
  -4  -5   9       17.74       23.27      5.97 o 
  -3  -5   9        4.46       -0.47      6.49 o 
  -2  -5   9       33.75       29.07      6.29 o 
  -1  -5   9       21.95       25.28      4.28 o 
   0  -5   9      100.69       99.74      5.05 o 
   1  -5   9      232.60      228.75      4.11 o 
   2  -5   9        9.71       11.21      2.87 o 
   3  -5   9        2.70        0.84      2.84 o 
   4  -5   9       11.61        9.68      3.08 o 
   5  -5   9        2.32        2.86      3.16 o 
   6  -5   9        5.13       -1.86      4.50 o 
   7  -5   9       10.25       11.28      6.86 o 
  -7  -4   9        0.22        2.98      6.71 o 
  -6  -4   9        0.49        3.23      5.95 o 
  -5  -4   9       45.41       49.60      3.68 o 
  -4  -4   9       25.02       23.28      3.32 o 
  -3  -4   9       23.97       29.19      3.22 o 
  -2  -4   9      190.42      174.64      4.14 o 
  -1  -4   9       22.71       22.39      3.14 o 
   0  -4   9       64.55       49.67      3.39 o 
   1  -4   9       65.24       74.49      3.18 o 
   2  -4   9      168.60      163.37      3.79 o 
   3  -4   9      326.08      341.17      4.65 o 
   4  -4   9       82.10       76.81      3.39 o 
   5  -4   9       16.80       14.82      3.11 o 
   6  -4   9       51.14       55.74      3.62 o 
   7  -4   9        3.01        3.55      3.97 o 
   8  -4   9        0.05       -2.36      6.96 o 
  -7  -3   9        7.37        7.33      6.19 o 
  -6  -3   9       12.46        7.31      4.05 o 
  -5  -3   9       34.38       32.08      3.10 o 
  -4  -3   9       18.31       13.90      3.79 o 
  -3  -3   9       27.90       21.53      3.24 o 
  -2  -3   9      165.26      155.10      4.35 o 
  -1  -3   9      202.11      205.03      5.37 o 
   0  -3   9      222.13      225.03      6.42 o 
   1  -3   9       92.99       84.55      3.65 o 
   2  -3   9        0.06        1.32      3.32 o 
   3  -3   9        1.82        1.76      3.93 o 
   4  -3   9        3.35        2.59      3.51 o 
   5  -3   9       48.60       57.01      5.35 o 
   6  -3   9        8.54       11.99      3.08 o 
   7  -3   9       38.11       38.86      3.99 o 
   8  -3   9        8.55        3.83      4.90 o 
  -7  -2   9        0.24        4.85      6.90 o 
  -6  -2   9        3.43        4.81      3.87 o 
  -5  -2   9        5.72        8.86      3.88 o 
  -4  -2   9       36.00       33.27      3.04 o 
  -3  -2   9       74.62       74.94      5.01 o 
  -2  -2   9       60.48       58.29      4.53 o 
  -1  -2   9       11.63       12.85      3.88 o 
   0  -2   9      340.96      340.79      6.41 o 
   1  -2   9        0.19       -0.64      3.09 o 
   2  -2   9      568.62      549.83      5.70 o 
   3  -2   9      901.10      902.14      8.79 o 
   4  -2   9      119.23      136.40      7.63 o 
   5  -2   9       46.95       43.59      4.05 o 
   6  -2   9        2.98        1.36      4.42 o 
   7  -2   9        0.71       -1.39      3.31 o 
   8  -2   9       62.41       67.90      4.24 o 
   9  -2   9       10.94       11.50      4.13 o 
  -7  -1   9       12.75       17.15      6.90 o 
  -6  -1   9        5.53        5.72      6.49 o 
  -5  -1   9        1.19        0.59      3.38 o 
  -4  -1   9        8.45       16.38      5.93 o 
  -3  -1   9        2.45        3.21      3.29 o 
  -2  -1   9        1.81        6.01      4.41 o 
  -1  -1   9       62.99       57.60      4.55 o 
   0  -1   9      101.36       95.33      4.70 o 
   1  -1   9       51.49       52.04      3.32 o 
   2  -1   9        0.54        0.95      2.94 o 
   3  -1   9       40.18       40.80      3.30 o 
   4  -1   9        1.17        2.10      3.29 o 
   5  -1   9        8.04        7.54      3.50 o 
   6  -1   9       96.08       91.13      4.19 o 
   7  -1   9       38.80       32.70      3.31 o 
   8  -1   9        4.71        3.06      3.67 o 
   9  -1   9       44.41       46.18      3.80 o 
  10  -1   9       28.06       29.80      4.88 o 
  11  -1   9        2.45        1.34      6.67 o 
  -7   0   9        0.14        4.70      6.39 o 
  -6   0   9       20.17       13.68      6.52 o 
  -5   0   9        0.19       -0.02      5.48 o 
  -4   0   9        8.69        8.21      5.17 o 
  -3   0   9        1.57       -0.23      5.01 o 
  -2   0   9       30.16       31.69      4.88 o 
  -1   0   9       61.63       76.06      4.99 o 
   0   0   9        0.98       -0.29      4.04 o 
   1   0   9       23.93       23.52      0.94 o 
   2   0   9      286.13      261.65     11.44 o 
   3   0   9      356.50      381.56      6.10 o 
   4   0   9       49.47       51.12      3.39 o 
   5   0   9        9.31        9.06      3.39 o 
   6   0   9      101.87       97.71      4.32 o 
   7   0   9        7.34        2.12      3.97 o 
   8   0   9        0.68       -0.37      3.27 o 
   9   0   9       16.09       18.72      3.70 o 
  10   0   9        0.00        0.16      4.55 o 
  11   0   9       62.13       57.26      6.95 o 
  -7   1   9       14.99       21.64      6.67 o 
  -6   1   9        6.94       12.11      6.57 o 
  -5   1   9        1.26        1.17      5.68 o 
  -4   1   9        6.12       -0.87      5.14 o 
  -3   1   9      336.52      329.95     12.01 o 
  -2   1   9      119.27      138.38      4.18 o 
  -1   1   9        3.43        4.78      1.94 o 
   0   1   9      124.09      127.51      5.34 o 
   1   1   9       53.35       45.42      1.82 o 
   2   1   9      111.41       93.74      3.25 o 
   3   1   9        1.13        8.61      2.74 o 
   4   1   9       15.26       28.54      3.11 o 
   5   1   9       93.18       74.25      3.50 o 
   6   1   9       73.39       69.00      3.67 o 
   7   1   9       73.75       73.72      3.97 o 
   8   1   9       24.70       24.36      4.00 o 
   9   1   9       14.49       10.43      3.96 o 
  10   1   9        7.60        6.80      3.88 o 
  11   1   9        0.23       -1.53      4.74 o 
  -7   2   9        7.10       14.57      6.83 o 
  -6   2   9        1.65       -0.60      6.53 o 
  -5   2   9       31.58       25.75      5.46 o 
  -4   2   9        3.75        6.31      3.34 o 
  -3   2   9      239.83      163.65      4.12 o 
  -2   2   9       16.25        8.58      2.92 o 
  -1   2   9      123.85      141.64      5.56 o 
   0   2   9       56.07       54.62      2.62 o 
   1   2   9       19.62       20.16      4.58 o 
   2   2   9       38.27       43.57      2.02 o 
   3   2   9       47.40       55.30      2.35 o 
   4   2   9      355.58      369.94     11.51 o 
   5   2   9        6.34        6.50      2.87 o 
   6   2   9       64.53       54.07      3.33 o 
   7   2   9       75.76       80.02      3.83 o 
   8   2   9        0.77        2.18      3.69 o 
   9   2   9       41.33       38.66      4.15 o 
  10   2   9       75.63       74.85      4.00 o 
  11   2   9        0.05       -1.09      4.29 o 
  12   2   9       54.40       56.64      6.43 o 
  -7   3   9        0.85        1.85      6.79 o 
  -6   3   9        0.85        2.97      5.58 o 
  -5   3   9        0.18        1.67      3.55 o 
  -4   3   9       66.13       36.45      3.87 o 
  -3   3   9        0.58       -0.39      3.37 o 
  -2   3   9      183.47      211.14      4.43 o 
  -1   3   9       10.10        7.84      2.81 o 
   0   3   9        3.81        6.15      2.82 o 
   1   3   9       12.51       16.62      2.84 o 
   2   3   9       15.19       15.56      3.12 o 
   3   3   9       18.41       17.24      2.01 o 
   4   3   9        3.73        7.54      2.06 o 
   5   3   9      740.56      715.63     10.72 o 
   6   3   9      577.88      565.76      5.25 o 
   7   3   9       90.85       83.18      6.27 o 
   8   3   9      129.44      113.20      4.51 o 
   9   3   9        1.42        2.99      3.38 o 
  10   3   9        0.05       -1.47      3.54 o 
  11   3   9        7.26        7.45      3.55 o 
  12   3   9        1.52        0.53      4.56 o 
  -6   4   9        1.39        2.89      3.68 o 
  -5   4   9        0.40       -1.35      3.97 o 
  -4   4   9       38.57       37.06      3.90 o 
  -3   4   9       10.25        1.65      3.42 o 
  -2   4   9      271.06      245.15      4.83 o 
  -1   4   9        0.63       -0.05      3.05 o 
   0   4   9      133.53      148.50      5.67 o 
   1   4   9       28.89       42.71      3.40 o 
   2   4   9        8.04       11.74      2.64 o 
   3   4   9      238.80      234.10      2.49 o 
   4   4   9      355.60      357.93      5.40 o 
   5   4   9        2.70        1.49      1.92 o 
   6   4   9      286.39      308.29      6.98 o 
   7   4   9      219.18      194.05      4.82 o 
   8   4   9       62.35       68.08      4.02 o 
   9   4   9      139.98      135.10      4.09 o 
  10   4   9       13.30       11.25      3.46 o 
  11   4   9       44.33       42.00      3.93 o 
  12   4   9        0.85        1.66      4.53 o 
  -6   5   9       11.36       14.70      4.28 o 
  -5   5   9        0.01        1.35      3.89 o 
  -4   5   9        0.38        0.56      3.54 o 
  -3   5   9        4.79        8.03      3.71 o 
  -2   5   9      129.71      139.32     10.86 o 
  -1   5   9        0.04        0.62      3.15 o 
   0   5   9       14.39        8.34      3.54 o 
   1   5   9       32.16       32.98      3.49 o 
   2   5   9        0.29        2.98      3.37 o 
   3   5   9        0.02        2.12      2.88 o 
   4   5   9      193.69      187.92      7.51 o 
   5   5   9       97.90      117.54      4.59 o 
   6   5   9     1341.96     1312.09      8.99 o 
   7   5   9      343.85      339.12      4.88 o 
   8   5   9      289.16      275.65     13.26 o 
   9   5   9        0.54        0.86      3.11 o 
  10   5   9       29.72       28.76      3.10 o 
  11   5   9        0.31        2.00      3.19 o 
  12   5   9        7.37        5.43      4.21 o 
  13   5   9        1.89        1.00      6.63 o 
  -6   6   9        1.27        0.37      7.02 o 
  -5   6   9        0.74        5.82      5.53 o 
  -4   6   9        4.06        5.75      3.68 o 
  -3   6   9        8.80        7.34      3.71 o 
  -2   6   9        0.05        2.15      3.37 o 
  -1   6   9       72.25       83.64      3.99 o 
   0   6   9       46.69       50.28      5.63 o 
   1   6   9      273.48      290.28      5.24 o 
   2   6   9      590.33      624.48      5.52 o 
   3   6   9       78.76       82.15      3.50 o 
   4   6   9       83.26       86.81      4.28 o 
   5   6   9       59.67       56.44      4.10 o 
   6   6   9       14.84       15.09      4.06 o 
   7   6   9        3.10        5.46      2.93 o 
   8   6   9       24.28       23.18      2.72 o 
   9   6   9       31.02       30.39      3.04 o 
  10   6   9       20.79       19.46      3.08 o 
  11   6   9        7.54        7.09      3.04 o 
  12   6   9        2.67        1.47      3.84 o 
  13   6   9        0.00       -1.50      5.49 o 
  -5   7   9        4.09        7.52      5.54 o 
  -4   7   9        0.63        5.26      7.22 o 
  -3   7   9       12.16        8.33      6.94 o 
  -2   7   9        5.16        3.57      6.68 o 
  -1   7   9       49.78       56.81      7.27 o 
   0   7   9       41.11       47.09      2.62 o 
   1   7   9        3.87        3.03      3.58 o 
   2   7   9        0.25        3.94      3.55 o 
   3   7   9      157.76      157.66      4.07 o 
   4   7   9      317.66      308.77      7.35 o 
   5   7   9       33.15       21.31      3.91 o 
   6   7   9       99.26       96.56      2.73 o 
   7   7   9      570.64      525.58      7.62 o 
   8   7   9       14.54       11.33      2.38 o 
   9   7   9       63.67       54.87      2.86 o 
  10   7   9       24.17       24.42      2.80 o 
  11   7   9       44.08       43.82      3.34 o 
  12   7   9        8.94        8.51      6.71 o 
  -3   8   9        5.39        3.97      6.89 o 
  -2   8   9        3.41        0.23      7.09 o 
  -1   8   9        5.38       10.56      7.07 o 
   0   8   9       48.57       51.67      4.41 o 
   1   8   9       11.87       16.17      3.83 o 
   2   8   9      314.50      328.83      5.71 o 
   3   8   9       57.43       54.14      4.40 o 
   4   8   9      113.78      122.71      4.57 o 
   5   8   9      159.91      174.34      9.83 o 
   6   8   9        7.78        5.98      2.77 o 
   7   8   9        0.00       -0.07      2.95 o 
   8   8   9        5.48        5.06      3.17 o 
   9   8   9        2.15        0.48      3.38 o 
  10   8   9       39.70       32.67      3.56 o 
  11   8   9       19.77       24.82      4.09 o 
  12   8   9        3.54       10.78      5.51 o 
  -2   9   9        6.53        9.48      7.20 o 
  -1   9   9        0.26        0.76      6.35 o 
   0   9   9        1.13       -1.54      4.33 o 
   1   9   9       43.23       46.60      4.03 o 
   2   9   9       54.36       57.89      3.89 o 
   3   9   9       50.17       47.87      3.82 o 
   4   9   9       80.71       75.41      3.69 o 
   5   9   9       35.34       36.49      4.26 o 
   6   9   9        1.14        0.81      2.66 o 
   7   9   9        3.08        4.25      2.71 o 
   8   9   9        4.56        7.95      3.04 o 
   9   9   9        4.34        7.18      4.93 o 
  10   9   9       12.92       11.84      5.60 o 
  11   9   9        2.65        3.17      5.91 o 
  -1  10   9        0.25        1.09      6.85 o 
   0  10   9        4.92       -0.51      5.95 o 
   1  10   9       11.47       20.57      8.08 o 
   2  10   9       56.30       58.53      7.32 o 
   3  10   9       63.94       62.33      6.99 o 
   4  10   9       12.10       22.36      6.23 o 
   5  10   9       16.38       23.48      6.10 o 
   6  10   9        2.10        2.21     11.04 o 
   7  10   9        0.32       -9.52     11.38 o 
   8  10   9        5.16        2.12      4.38 o 
   9  10   9        1.92       -1.64      4.84 o 
  10  10   9        7.89        5.53      5.25 o 
  11  10   9       17.48       33.83     13.14 o 
   1  11   9        0.58        4.35      7.44 o 
   2  11   9       18.46       15.88      8.53 o 
   3  11   9        4.17        3.64      6.62 o 
   4  11   9        3.63        8.50      6.72 o 
   5  11   9       12.04       19.16      6.38 o 
   6  11   9        1.84       -1.71     11.85 o 
   7  11   9        6.29       -4.76     11.29 o 
   8  11   9        4.12       -4.90     10.96 o 
   9  11   9        0.39        4.28     13.71 o 
  10  11   9        0.70       -0.05     14.29 o 
   4  12   9        1.34       -0.85      6.28 o 
   5  12   9        0.67        6.92     10.69 o 
   6  12   9        7.57       12.88     13.30 o 
   7  12   9        1.95        4.66     11.12 o 
   8  12   9       22.79       12.92     12.49 o 
  -5  -7  10        2.19        1.02      7.49 o 
  -4  -7  10        1.16        4.57      7.15 o 
  -3  -7  10        6.37        6.18      4.87 o 
  -2  -7  10        5.80        5.29      5.03 o 
  -1  -7  10       29.23       36.01      4.90 o 
   0  -7  10       23.25       25.79      5.45 o 
   1  -7  10        2.37        2.07      4.74 o 
   2  -7  10        2.89        6.96      4.67 o 
   3  -7  10        8.70        4.94      6.02 o 
   4  -7  10        2.01        0.55      6.18 o 
  -7  -6  10        0.17       -0.95      6.82 o 
  -6  -6  10        0.20        4.28      7.05 o 
  -5  -6  10        1.55        4.83      6.78 o 
  -4  -6  10        1.30       -1.18      7.33 o 
  -3  -6  10        1.75        5.82      7.29 o 
  -2  -6  10       16.29       17.98      4.61 o 
  -1  -6  10        2.26       -0.48      4.06 o 
   0  -6  10        1.72        2.40      4.86 o 
   1  -6  10       81.82       85.72      5.43 o 
   2  -6  10       85.43       89.93      5.00 o 
   3  -6  10        3.37        4.75      4.33 o 
   4  -6  10       21.06       27.85      4.51 o 
  -6  -5  10       10.85       21.86      7.09 o 
  -5  -5  10        2.45        4.50      6.77 o 
  -4  -5  10        7.35        0.07      6.88 o 
  -3  -5  10        0.29       -3.82      6.12 o 
  -2  -5  10        9.83        7.14      6.79 o 
  -1  -5  10        8.11        5.57      4.29 o 
   0  -5  10       10.22        9.29      4.39 o 
   1  -5  10       34.58       28.89      4.43 o 
   2  -5  10        0.54        1.34      4.42 o 
   3  -5  10        2.50        6.58      4.37 o 
   4  -5  10        5.60        7.85      3.41 o 
   5  -5  10        1.00        0.84      3.22 o 
   6  -5  10       21.77       25.13      5.39 o 
  -6  -4  10       24.94       22.11      6.66 o 
  -5  -4  10        0.13       -2.65      6.12 o 
  -4  -4  10        8.82       10.50      6.49 o 
  -3  -4  10        0.15        3.58      3.31 o 
  -2  -4  10       52.21       46.46      3.57 o 
  -1  -4  10       24.63       25.13      3.39 o 
   0  -4  10       78.85       70.29      3.25 o 
   1  -4  10        1.17        3.91      2.87 o 
   2  -4  10        3.24        3.12      2.96 o 
   3  -4  10        3.53        2.77      2.97 o 
   4  -4  10        7.64        7.07      3.17 o 
   5  -4  10       18.29       13.31      3.26 o 
   6  -4  10        1.79       -0.84      4.22 o 
   7  -4  10        0.14       -1.90      5.11 o 
  -7  -3  10        0.12        1.61      6.18 o 
  -6  -3  10        0.51        2.83      3.06 o 
  -5  -3  10        6.88        8.35      3.37 o 
  -4  -3  10       54.42       50.75      3.74 o 
  -3  -3  10        0.13        0.57      3.14 o 
  -2  -3  10        9.90       10.66      3.31 o 
  -1  -3  10       24.90       18.86      4.14 o 
   0  -3  10      367.89      359.44      5.31 o 
   1  -3  10       77.97       85.55      3.78 o 
   2  -3  10      377.35      364.57      5.45 o 
   3  -3  10       28.93       25.24      3.67 o 
   4  -3  10       60.04       48.22      4.01 o 
   5  -3  10        2.29        4.16      3.85 o 
   6  -3  10        0.01       -0.61      3.17 o 
   7  -3  10        0.63        2.09      3.57 o 
   8  -3  10       14.63       12.26      4.45 o 
  -7  -2  10        2.53       -0.65      5.50 o 
  -6  -2  10        3.45        0.67      5.59 o 
  -5  -2  10       13.03       13.47      2.99 o 
  -4  -2  10        3.14        4.70      3.44 o 
  -3  -2  10      153.40      135.96      5.54 o 
  -2  -2  10      217.60      216.70      6.10 o 
  -1  -2  10       52.38       48.21      4.51 o 
   0  -2  10      324.33      350.05      6.88 o 
   1  -2  10        0.13        0.50      3.27 o 
   2  -2  10      263.47      269.27      7.80 o 
   3  -2  10       84.91       82.75      4.05 o 
   4  -2  10        2.47        4.94      3.29 o 
   5  -2  10        0.15       -1.62      3.57 o 
   6  -2  10       56.87       67.47      4.41 o 
   7  -2  10       16.35       12.80      3.59 o 
   8  -2  10       56.44       57.52      3.78 o 
   9  -2  10        3.48        4.35      4.69 o 
  -7  -1  10        5.20       10.34      6.86 o 
  -6  -1  10        1.10        2.28      5.49 o 
  -5  -1  10        0.91        2.35      3.87 o 
  -4  -1  10       16.08       15.40      3.56 o 
  -3  -1  10        6.00        5.52      4.82 o 
  -2  -1  10       10.32       10.11      4.72 o 
  -1  -1  10        3.39        4.02      4.50 o 
   0  -1  10      100.15      105.92      5.25 o 
   1  -1  10      139.17      134.79      4.00 o 
   2  -1  10       28.51       29.86      3.49 o 
   3  -1  10       49.84       51.80      3.54 o 
   4  -1  10       27.56       28.55      3.47 o 
   5  -1  10        0.00        2.35      3.51 o 
   6  -1  10        5.65        5.52      3.79 o 
   7  -1  10        7.89        7.96      3.77 o 
   8  -1  10        3.44        4.54      3.37 o 
   9  -1  10       18.85       22.54      5.01 o 
  10  -1  10        6.72        5.52      6.58 o 
  -7   0  10        0.28       -0.27      5.57 o 
  -6   0  10       39.27       47.89      7.19 o 
  -5   0  10        0.60       -0.08      6.26 o 
  -4   0  10       27.50       32.65      6.36 o 
  -3   0  10        2.72       11.88      3.91 o 
  -2   0  10       66.08       59.75      5.28 o 
  -1   0  10       10.04       16.15      4.58 o 
   0   0  10        2.76        4.40      4.51 o 
   1   0  10      217.40      231.18      6.12 o 
   2   0  10      687.97      675.47     15.68 o 
   3   0  10       79.92       76.57      3.59 o 
   4   0  10        3.13        5.43      3.17 o 
   5   0  10       17.83       20.35      3.50 o 
   6   0  10       31.73       40.08      3.86 o 
   7   0  10       47.24       33.74      3.95 o 
   8   0  10       69.08       65.56      3.72 o 
   9   0  10       29.03       32.08      4.89 o 
  10   0  10       17.35       21.61      3.50 o 
  11   0  10        6.16        5.42      6.23 o 
  -7   1  10        9.43       11.21      5.70 o 
  -6   1  10        0.06        0.38      6.32 o 
  -5   1  10       68.64       79.08      6.52 o 
  -4   1  10       67.50       54.89      6.10 o 
  -3   1  10        0.14        4.57      5.75 o 
  -2   1  10       54.37       72.13      5.41 o 
  -1   1  10        0.02        1.83      4.74 o 
   0   1  10        3.13        0.58      4.50 o 
   1   1  10        0.09       -2.12      4.52 o 
   2   1  10        8.95        6.99      2.96 o 
   3   1  10        0.14        0.15      3.00 o 
   4   1  10       51.49       45.35      3.26 o 
   5   1  10        5.56        6.63      3.20 o 
   6   1  10       17.73       11.22      3.50 o 
   7   1  10        0.06        1.72      3.52 o 
   8   1  10        9.90        5.96      3.28 o 
   9   1  10       10.67       16.18      4.26 o 
  10   1  10       10.77       10.82      3.59 o 
  11   1  10       11.55       11.54      4.75 o 
  -6   2  10        0.14        0.01      6.58 o 
  -5   2  10       89.15       78.50      6.36 o 
  -4   2  10        8.99        3.46      5.90 o 
  -3   2  10      242.21      273.83      7.85 o 
  -2   2  10        0.33        0.47      2.64 o 
  -1   2  10        0.02        3.13      2.51 o 
   0   2  10       17.99       18.32      2.48 o 
   1   2  10       22.96       30.92      4.75 o 
   2   2  10        0.51        1.57      1.73 o 
   3   2  10       21.08       24.10      2.33 o 
   4   2  10       92.12      101.10      3.29 o 
   5   2  10       31.91       35.93      3.15 o 
   6   2  10      293.93      304.57      4.84 o 
   7   2  10       16.70       22.21      3.36 o 
   8   2  10       90.06       72.89      4.42 o 
   9   2  10       40.35       46.72      4.51 o 
  10   2  10        3.16        5.74      3.75 o 
  11   2  10       18.54       22.24      4.00 o 
  -6   3  10        7.94        5.47      6.01 o 
  -5   3  10        0.17       -1.74      6.20 o 
  -4   3  10        1.36        7.49      5.80 o 
  -3   3  10       49.29       57.01      3.76 o 
  -2   3  10       17.93       30.33      3.42 o 
  -1   3  10        2.94        4.91      3.45 o 
   0   3  10        1.79        1.61      2.92 o 
   1   3  10        3.48       -0.13      2.66 o 
   2   3  10       14.01       20.32      3.10 o 
   3   3  10       71.38       61.10      2.34 o 
   4   3  10        3.54        3.39      2.17 o 
   5   3  10      231.99      225.64      3.65 o 
   6   3  10      226.07      215.64      4.03 o 
   7   3  10       17.61       14.77      3.10 o 
   8   3  10      261.13      242.45      5.26 o 
   9   3  10       12.49       12.03      4.22 o 
  10   3  10        9.43        9.27      3.45 o 
  11   3  10        7.29        6.66      3.84 o 
  12   3  10        7.19       10.90      6.58 o 
  -6   4  10        0.18       -0.76      6.38 o 
  -5   4  10        9.81        7.14      6.28 o 
  -4   4  10       25.93       23.58      3.99 o 
  -3   4  10        4.78       -0.11      3.35 o 
  -2   4  10        5.26        5.18      3.26 o 
  -1   4  10        0.00        0.30      2.67 o 
   0   4  10       83.48       80.27      3.77 o 
   1   4  10        5.45        5.95      3.14 o 
   2   4  10        2.13        2.71      3.54 o 
   3   4  10      244.33      247.39      3.73 o 
   4   4  10      157.01      158.45      5.01 o 
   5   4  10       29.11       30.78      2.06 o 
   6   4  10       27.27       26.74      5.39 o 
   7   4  10      133.46      153.47      6.70 o 
   8   4  10      335.67      312.35      5.60 o 
   9   4  10       63.53       66.61      4.38 o 
  10   4  10       11.67       16.97      3.55 o 
  11   4  10        2.00       -0.44      3.77 o 
  12   4  10       27.34       32.79      3.82 o 
  -6   5  10        0.04       -1.57      5.41 o 
  -5   5  10        1.39        1.46      5.39 o 
  -4   5  10        1.73        3.35      3.86 o 
  -3   5  10       16.81       10.90      3.59 o 
  -2   5  10        2.87        1.39      3.55 o 
  -1   5  10        0.00       -0.16      3.34 o 
   0   5  10        4.12        1.96      3.44 o 
   1   5  10      113.42      108.90      4.13 o 
   2   5  10        2.79        0.97      3.49 o 
   3   5  10        3.26        4.20      3.82 o 
   4   5  10      113.46      103.10      4.60 o 
   5   5  10        0.25        1.24      4.10 o 
   6   5  10       34.39       34.32      4.54 o 
   7   5  10      283.57      302.08     19.80 o 
   8   5  10       85.78       77.94      3.91 o 
   9   5  10       41.11       35.98      3.81 o 
  10   5  10        7.75        7.14      3.23 o 
  11   5  10        0.06        1.20      3.36 o 
  12   5  10        0.72       -1.71      3.49 o 
  -5   6  10        6.11        2.56      4.20 o 
  -4   6  10       15.16       18.48      3.70 o 
  -3   6  10       50.11       62.09      4.45 o 
  -2   6  10       31.89       21.54      3.54 o 
  -1   6  10        7.27        7.59      3.37 o 
   0   6  10        9.98       10.52      3.61 o 
   1   6  10      124.36      134.88      4.58 o 
   2   6  10       19.79       15.37      4.71 o 
   3   6  10        1.95        2.13      3.23 o 
   4   6  10       72.60       66.26      4.34 o 
   5   6  10       63.33       63.37      4.42 o 
   6   6  10        0.69        1.20      4.09 o 
   7   6  10       52.71       52.50      3.06 o 
   8   6  10      138.41      129.08      3.72 o 
   9   6  10       11.64       10.16      3.04 o 
  10   6  10        0.11        2.56      3.05 o 
  11   6  10        0.50        0.82      3.34 o 
  12   6  10        0.19        2.00      3.36 o 
  13   6  10        0.63       -2.56      6.19 o 
  -4   7  10        4.60        3.53      5.28 o 
  -3   7  10       10.42       15.80      6.39 o 
  -2   7  10       35.12       38.30      6.25 o 
  -1   7  10        3.57        9.77      5.66 o 
   0   7  10       51.02       62.03      4.52 o 
   1   7  10       43.61       39.60      3.87 o 
   2   7  10       17.46       10.83      3.94 o 
   3   7  10       58.35       67.15      4.06 o 
   4   7  10       30.26       27.54      3.40 o 
   5   7  10       59.63       48.33      4.44 o 
   6   7  10       74.31       80.34      4.69 o 
   7   7  10       78.92       73.77      2.95 o 
   8   7  10       41.05       36.44      2.98 o 
   9   7  10       25.44       23.54      2.83 o 
  10   7  10        1.14        1.20      3.83 o 
  11   7  10       30.83       32.58      4.45 o 
  12   7  10       25.95       28.78      4.85 o 
  -3   8  10        3.47        3.26      5.50 o 
  -2   8  10       27.86       31.87      7.72 o 
  -1   8  10        1.58        4.56      6.57 o 
   0   8  10       70.18       74.16      4.42 o 
   1   8  10      113.06      108.94      4.61 o 
   2   8  10       45.22       41.05      3.80 o 
   3   8  10       19.77       23.12      4.67 o 
   4   8  10       91.83      103.39      4.00 o 
   5   8  10       40.49       38.95      4.24 o 
   6   8  10       12.52        7.35      3.94 o 
   7   8  10       29.47       33.48      4.29 o 
   8   8  10        3.11        3.04      3.17 o 
   9   8  10        0.22        1.39      3.42 o 
  10   8  10        5.54        5.67      3.50 o 
  11   8  10        0.19        0.38      3.79 o 
  12   8  10        0.09        2.44      4.30 o 
  -2   9  10       13.24       12.28      7.02 o 
  -1   9  10       14.62       16.24      5.94 o 
   0   9  10        0.03        1.86      4.26 o 
   1   9  10        0.02        3.49      4.04 o 
   2   9  10       18.60       31.15      4.05 o 
   3   9  10       71.91       65.29      5.09 o 
   4   9  10       61.94       57.41      3.64 o 
   5   9  10        2.68        0.16      3.83 o 
   6   9  10        4.94        5.65      2.76 o 
   7   9  10        1.07        4.29      2.83 o 
   8   9  10       20.96       14.98      3.20 o 
   9   9  10      126.73      116.62      6.61 o 
  10   9  10        2.58        3.60      4.94 o 
  11   9  10        1.01       -0.64      4.72 o 
  12   9  10       12.62       18.67      6.84 o 
  -1  10  10        1.70        1.22      5.16 o 
   0  10  10        1.39       -1.23      3.89 o 
   1  10  10       25.21       32.32      4.30 o 
   2  10  10        5.03        3.62      8.27 o 
   3  10  10       19.41       23.61      7.60 o 
   4  10  10       17.21       22.81      6.77 o 
   5  10  10       42.85       35.03      9.42 o 
   6  10  10        3.41        7.15     10.39 o 
   7  10  10        4.24        2.92     10.64 o 
   8  10  10        6.46        7.94      4.61 o 
   9  10  10        8.26        4.80      4.71 o 
  10  10  10       28.00       39.32      5.39 o 
  11  10  10        7.60        8.90      6.22 o 
   1  11  10        1.96        0.70      7.39 o 
   2  11  10        2.78       -0.86      6.90 o 
   3  11  10       31.92       29.95      7.64 o 
   4  11  10        0.72        3.62      7.08 o 
   5  11  10        5.45        7.12      8.48 o 
   6  11  10        0.88        2.92     10.58 o 
   7  11  10        6.61        6.27     11.52 o 
   8  11  10       10.98        2.26     11.33 o 
   9  11  10        0.28        3.97     13.52 o 
  10  11  10        0.83       -6.27     13.56 o 
   4  12  10       16.43       12.33      7.92 o 
   5  12  10        6.13       12.17      8.94 o 
   6  12  10        3.74        4.63     13.14 o 
   7  12  10        2.83        6.81     11.36 o 
   8  12  10        7.54        5.37     11.40 o 
  -5  -6  11        6.56        8.13      7.98 o 
  -4  -6  11        6.98        4.92      6.36 o 
  -3  -6  11        0.33        2.25      6.64 o 
  -2  -6  11        0.83        0.08      5.16 o 
  -1  -6  11       10.37       13.90      5.29 o 
   0  -6  11       37.24       37.01      4.51 o 
   1  -6  11        1.61        1.16      4.48 o 
   2  -6  11       33.30       45.79      6.12 o 
   3  -6  11        8.05       12.59      5.19 o 
   4  -6  11        5.67        4.86      5.97 o 
  -6  -5  11        2.34        2.39      7.45 o 
  -5  -5  11        3.99        4.98      6.09 o 
  -4  -5  11        0.31       -4.31      6.80 o 
  -3  -5  11        3.12        1.97      5.74 o 
  -2  -5  11        2.66        3.72      6.36 o 
  -1  -5  11        0.26        0.66      4.66 o 
   0  -5  11      271.72      249.46      6.27 o 
   1  -5  11        0.82       -0.50      4.71 o 
   2  -5  11        7.43        8.82      4.62 o 
   3  -5  11       33.84       34.23      5.01 o 
   4  -5  11        2.04        4.61      4.49 o 
   5  -5  11       21.46       28.92      4.76 o 
  -6  -4  11        0.69       -2.93      6.87 o 
  -5  -4  11       31.39       28.43      7.18 o 
  -4  -4  11        2.67        3.67      6.80 o 
  -3  -4  11        1.28        2.01      6.48 o 
  -2  -4  11        2.54        3.60      6.67 o 
  -1  -4  11       52.61       56.03      3.34 o 
   0  -4  11        2.35        3.63      2.95 o 
   1  -4  11       43.72       40.43      3.09 o 
   2  -4  11       55.38       47.10      3.39 o 
   3  -4  11        0.37        1.34      3.12 o 
   4  -4  11       23.16       26.70      3.48 o 
   5  -4  11        0.49       -0.10      3.20 o 
   6  -4  11        4.89        2.42      4.03 o 
   7  -4  11       16.40       12.35      6.11 o 
  -6  -3  11        0.10       -0.48      4.27 o 
  -5  -3  11        0.15        2.03      3.63 o 
  -4  -3  11        1.34        0.32      3.67 o 
  -3  -3  11        2.35        3.05      3.41 o 
  -2  -3  11        0.19        2.31      3.48 o 
  -1  -3  11       77.24       71.65      5.15 o 
   0  -3  11        1.45       -2.12      3.48 o 
   1  -3  11      223.82      219.74      4.85 o 
   2  -3  11       68.48       74.87      4.05 o 
   3  -3  11       54.61       51.07      4.15 o 
   4  -3  11       21.30       18.78      4.03 o 
   5  -3  11        0.11       -0.19      3.96 o 
   6  -3  11        0.79       -0.21      3.25 o 
   7  -3  11        0.05        0.99      3.54 o 
   8  -3  11       22.28       24.74      4.60 o 
  -6  -2  11        0.24        0.48      4.17 o 
  -5  -2  11       33.78       34.23      4.55 o 
  -4  -2  11        9.99        7.05      3.45 o 
  -3  -2  11       17.96       21.55      4.47 o 
  -2  -2  11        5.21        5.85      4.17 o 
  -1  -2  11      107.05      106.02      5.34 o 
   0  -2  11       91.38       87.08      5.30 o 
   1  -2  11       24.62       23.29      3.52 o 
   2  -2  11        1.21        1.19      3.32 o 
   3  -2  11       25.82       18.81      3.54 o 
   4  -2  11       30.49       37.39      3.78 o 
   5  -2  11       33.28       41.80      4.10 o 
   6  -2  11       49.45       49.82      4.54 o 
   7  -2  11       10.39        9.81      4.39 o 
   8  -2  11       15.76       21.58      3.37 o 
   9  -2  11        0.66        1.67      4.27 o 
  -6  -1  11        7.78        3.41      7.01 o 
  -5  -1  11        0.03        0.75      2.81 o 
  -4  -1  11        0.07       -0.06      5.31 o 
  -3  -1  11        0.00        3.43      4.44 o 
  -2  -1  11        3.01       -0.08      4.85 o 
  -1  -1  11       41.29       36.86      4.82 o 
   0  -1  11      219.54      203.91      6.09 o 
   1  -1  11       97.37       87.72      4.00 o 
   2  -1  11        7.80        8.80      3.43 o 
   3  -1  11       53.35       45.98      3.50 o 
   4  -1  11        3.49        5.96      3.64 o 
   5  -1  11       26.28       23.91      3.79 o 
   6  -1  11       41.58       38.87      4.08 o 
   7  -1  11       39.93       44.92      4.11 o 
   8  -1  11        3.02        0.99      3.59 o 
   9  -1  11        6.59        5.95      3.43 o 
  10  -1  11        0.60       -5.27      5.52 o 
  -6   0  11        0.11       -0.14      5.55 o 
  -5   0  11       10.34       14.84      6.11 o 
  -4   0  11        0.39        1.23      3.43 o 
  -3   0  11       31.59       23.03      4.84 o 
  -2   0  11       11.81       10.39      4.69 o 
  -1   0  11       66.17       54.34      5.26 o 
   0   0  11      162.32      167.90      6.27 o 
   1   0  11       11.65       12.16      4.56 o 
   2   0  11      368.23      379.89      5.28 o 
   3   0  11        7.32        8.41      3.29 o 
   4   0  11       11.38       11.19      3.33 o 
   5   0  11      168.01      163.82      4.45 o 
   6   0  11       46.64       35.70      3.82 o 
   7   0  11        5.04        2.60      4.04 o 
   8   0  11      100.93      110.72      3.96 o 
   9   0  11       15.57       18.73      3.60 o 
  10   0  11       25.64       26.68      4.07 o 
  -6   1  11        6.01       12.25      5.67 o 
  -5   1  11       13.74        9.99      6.05 o 
  -4   1  11       34.24       26.89      6.53 o 
  -3   1  11        5.91        2.20      3.73 o 
  -2   1  11        7.77        2.17      4.84 o 
  -1   1  11       33.59       35.56      5.52 o 
   0   1  11        1.32        2.22      4.59 o 
   1   1  11      103.16       98.90      5.44 o 
   2   1  11        1.01        1.68      3.05 o 
   3   1  11        6.15        9.53      3.16 o 
   4   1  11      104.68      104.09      3.73 o 
   5   1  11       14.88       15.90      3.30 o 
   6   1  11      100.61      103.28      4.25 o 
   7   1  11      176.44      172.46      4.86 o 
   8   1  11        2.26        2.65      2.99 o 
   9   1  11       32.54       38.97      4.48 o 
  10   1  11        0.02        0.25      4.37 o 
  11   1  11       13.85       16.75      7.54 o 
  -6   2  11       14.84       14.97      6.70 o 
  -5   2  11       10.82       16.68      5.65 o 
  -4   2  11        0.05        2.53      5.82 o 
  -3   2  11        0.73        2.56      5.85 o 
  -2   2  11       24.51       24.62      5.37 o 
  -1   2  11        5.76       14.72      4.91 o 
   0   2  11       93.07       78.62      5.55 o 
   1   2  11        6.41        4.64      4.84 o 
   2   2  11       35.00       35.50      3.11 o 
   3   2  11      270.30      265.31      4.30 o 
   4   2  11       74.01       74.20      2.88 o 
   5   2  11       97.86      100.95      3.65 o 
   6   2  11        1.96        1.27      3.25 o 
   7   2  11       20.02       16.28      3.42 o 
   8   2  11       11.60       13.86      3.69 o 
   9   2  11       49.86       49.40      4.16 o 
  10   2  11        3.36        3.02      4.39 o 
  11   2  11       22.91       28.74      3.70 o 
  -6   3  11        0.43       -1.04      5.41 o 
  -5   3  11        0.89       -1.02      6.44 o 
  -4   3  11        0.82       -4.61      6.03 o 
  -3   3  11        1.01        3.14      5.67 o 
  -2   3  11       66.27       40.43      3.93 o 
  -1   3  11       76.55       75.17      6.27 o 
   0   3  11       24.72       25.24      2.91 o 
   1   3  11        2.66        0.46      5.09 o 
   2   3  11       25.49       33.59      5.37 o 
   3   3  11      171.46      162.80      2.92 o 
   4   3  11        5.75        7.99      2.28 o 
   5   3  11        2.04        5.46      2.44 o 
   6   3  11        2.14        2.91      2.89 o 
   7   3  11      322.91      315.29      4.94 o 
   8   3  11       16.54       19.13      6.33 o 
   9   3  11       16.85       16.96      3.94 o 
  10   3  11        6.43        6.48      3.99 o 
  11   3  11        0.02       -1.42      3.45 o 
  -5   4  11       10.94       14.04      6.47 o 
  -4   4  11       12.39       18.29      5.95 o 
  -3   4  11        8.92        4.83      4.93 o 
  -2   4  11        0.02        1.24      3.39 o 
  -1   4  11        0.04        1.74      3.39 o 
   0   4  11        9.22        8.31      3.37 o 
   1   4  11      252.17      281.83      7.94 o 
   2   4  11        4.94        7.78      5.24 o 
   3   4  11      202.07      214.96      2.90 o 
   4   4  11       61.08       61.63      2.27 o 
   5   4  11      124.52      118.55      2.69 o 
   6   4  11      247.67      250.49      6.34 o 
   7   4  11      183.21      185.02      7.20 o 
   8   4  11        1.15        2.56      3.87 o 
   9   4  11       15.30       20.72      3.91 o 
  10   4  11       16.02       17.92      3.29 o 
  11   4  11        0.10       -1.14      3.71 o 
  12   4  11       23.91       29.62      6.89 o 
  -5   5  11        5.02        6.83      5.72 o 
  -4   5  11        3.31        7.07      5.88 o 
  -3   5  11        1.15        1.96      4.87 o 
  -2   5  11       33.96       23.91      3.66 o 
  -1   5  11        0.12       -1.80      3.53 o 
   0   5  11        1.97       -1.57      3.59 o 
   1   5  11      137.74      152.96      4.54 o 
   2   5  11       18.95       24.80      3.51 o 
   3   5  11      127.86      120.53      4.54 o 
   4   5  11       65.56       59.97      4.54 o 
   5   5  11       61.55       62.23      5.71 o 
   6   5  11       58.67       52.78      4.56 o 
   7   5  11      481.22      488.23     16.77 o 
   8   5  11      173.34      166.52      4.69 o 
   9   5  11       23.59       23.71      4.01 o 
  10   5  11        3.28        4.24      3.24 o 
  11   5  11       32.82       27.89      3.42 o 
  12   5  11        0.02       -0.52      4.34 o 
  -4   6  11        6.26        4.74      5.56 o 
  -3   6  11        6.54        5.03      3.96 o 
  -2   6  11        3.81        1.85      3.49 o 
  -1   6  11       19.01       14.07      4.09 o 
   0   6  11       22.67       18.51      3.96 o 
   1   6  11       12.80       18.50      3.84 o 
   2   6  11       29.91       42.33      3.85 o 
   3   6  11      257.32      261.47      4.40 o 
   4   6  11      190.88      178.67      5.21 o 
   5   6  11       74.19       85.17      4.69 o 
   6   6  11      221.10      230.81      6.49 o 
   7   6  11        0.23        3.05      4.50 o 
   8   6  11       28.58       20.15      3.30 o 
   9   6  11       10.93       10.33      3.31 o 
  10   6  11        1.28        2.18      3.09 o 
  11   6  11        8.60        8.95      3.35 o 
  12   6  11        0.01        1.39      4.02 o 
  13   6  11        1.64       -2.56      6.12 o 
  -4   7  11        0.51       -2.70      6.37 o 
  -3   7  11       10.51       12.87      5.40 o 
  -2   7  11        0.84        1.00      5.40 o 
  -1   7  11       30.27       26.48      4.00 o 
   0   7  11        8.41        6.43      3.71 o 
   1   7  11       15.12       16.64      3.85 o 
   2   7  11       14.06       12.17      3.68 o 
   3   7  11       19.89       24.58      5.67 o 
   4   7  11       82.35       75.14      4.59 o 
   5   7  11        0.70       -3.90      4.87 o 
   6   7  11      131.18      121.21      5.05 o 
   7   7  11       26.10       31.29      4.30 o 
   8   7  11       92.93       89.27      7.09 o 
   9   7  11       15.07       15.81      3.61 o 
  10   7  11       20.62       19.38      3.96 o 
  11   7  11        3.44        5.26      4.14 o 
  12   7  11        0.02       -0.84      6.41 o 
  -3   8  11        1.10        0.88      7.52 o 
  -2   8  11        0.93        4.27      5.23 o 
  -1   8  11       13.08       12.70      4.30 o 
   0   8  11       19.28       14.33      3.87 o 
   1   8  11       48.73       49.17      4.29 o 
   2   8  11        7.72        8.42      3.89 o 
   3   8  11       28.07       19.85      3.61 o 
   4   8  11       26.91       30.11      3.65 o 
   5   8  11       14.92       12.57      4.21 o 
   6   8  11        5.57        3.69      5.19 o 
   7   8  11        2.59        1.40      4.10 o 
   8   8  11        0.42        0.44      3.18 o 
   9   8  11        9.58        9.40      3.59 o 
  10   8  11        5.75        3.62      3.67 o 
  11   8  11        1.25        2.59      3.54 o 
  12   8  11        0.07       -1.09      5.14 o 
  13   8  11        5.85        1.87      5.17 o 
  -2   9  11        3.61        7.90      7.72 o 
  -1   9  11        0.51        3.90      4.14 o 
   0   9  11       76.99       84.29      5.09 o 
   1   9  11        0.02        5.14      3.91 o 
   2   9  11        1.17        0.92      4.05 o 
   3   9  11       44.04       37.13      4.13 o 
   4   9  11        4.37        3.28      3.43 o 
   5   9  11        0.95        2.80      4.10 o 
   6   9  11        2.11        2.27      4.67 o 
   7   9  11       89.63       80.32      3.42 o 
   8   9  11       21.46       19.73      3.42 o 
   9   9  11        6.21        6.02      3.16 o 
  10   9  11        0.00        1.93      3.67 o 
  11   9  11        9.30       14.45      5.58 o 
  -1  10  11        0.06        0.40      5.76 o 
   0  10  11        0.35        4.68      4.13 o 
   1  10  11        0.74        3.50      3.48 o 
   2  10  11      238.21      245.32      5.60 o 
   3  10  11        0.16       -3.00      3.76 o 
   4  10  11        1.79        1.36      3.50 o 
   5  10  11        3.53       13.35     11.32 o 
   6  10  11        6.58       14.44     11.58 o 
   7  10  11       12.74        5.03     12.63 o 
   8  10  11        4.35        6.09      4.61 o 
   9  10  11        5.19        3.74      4.91 o 
  10  10  11       24.95       32.94      5.82 o 
  11  10  11        3.66        1.66      5.45 o 
   2  11  11        0.64        1.18      8.34 o 
   3  11  11        0.05        4.82      8.56 o 
   4  11  11        8.74        9.41      6.28 o 
   5  11  11        1.61        4.93     11.01 o 
   6  11  11       23.26       28.80     12.42 o 
   7  11  11        4.45       -3.63     13.21 o 
   8  11  11       11.14       14.56     11.97 o 
   9  11  11       17.49       17.04     14.25 o 
  10  11  11       11.79        5.98     13.18 o 
  11  11  11        1.42        4.93      5.50 o 
   6  12  11        0.72       20.01     13.54 o 
   7  12  11        6.38       14.94     12.08 o 
   8  12  11        0.42       -4.12     11.45 o 
  -1  -6  12       41.32       49.98      5.87 o 
   0  -6  12       27.19       38.84      8.88 o 
   1  -6  12        8.75        8.82      7.35 o 
   2  -6  12        3.07        2.83      6.62 o 
   3  -6  12       18.51       21.54      6.47 o 
  -5  -5  12        4.06        2.43      6.32 o 
  -4  -5  12        6.06        9.69      7.48 o 
  -3  -5  12        1.79        0.40      5.82 o 
  -2  -5  12        0.44        0.13      5.03 o 
  -1  -5  12       31.01       35.80      5.08 o 
   0  -5  12        4.08        6.10      4.23 o 
   1  -5  12        1.09       -2.70      5.07 o 
   2  -5  12       28.79       34.54      5.27 o 
   3  -5  12        2.71        2.61      4.89 o 
   4  -5  12        9.87        9.64      4.93 o 
   5  -5  12       67.35       74.62      7.57 o 
  -6  -4  12        0.38        1.75      7.30 o 
  -5  -4  12        2.27        6.84      6.96 o 
  -4  -4  12        4.03        3.12      7.22 o 
  -3  -4  12        4.48        6.25      5.99 o 
  -2  -4  12       12.41       11.28      6.77 o 
  -1  -4  12        1.17        2.26      4.43 o 
   0  -4  12       19.16       22.00      4.45 o 
   1  -4  12        3.28        4.30      3.27 o 
   2  -4  12        6.88        7.21      3.30 o 
   3  -4  12       13.23       20.65      3.30 o 
   4  -4  12        1.73        4.06      3.25 o 
   5  -4  12       16.50       17.80      3.33 o 
   6  -4  12        0.05        0.52      4.47 o 
   7  -4  12        5.62        8.34      6.76 o 
  -5  -3  12       11.35       17.12      6.83 o 
  -4  -3  12        0.24        2.15      3.92 o 
  -3  -3  12        2.93        3.20      3.85 o 
  -2  -3  12       29.50       29.49      3.87 o 
  -1  -3  12        0.64       -0.43      4.22 o 
   0  -3  12        5.34        3.76      3.50 o 
   1  -3  12       23.31       25.20      3.60 o 
   2  -3  12       60.16       67.72      4.31 o 
   3  -3  12       14.75       18.87      4.02 o 
   4  -3  12        3.59        2.39      3.48 o 
   5  -3  12       37.64       44.52      4.43 o 
   6  -3  12       17.46       25.28      3.30 o 
   7  -3  12        5.30        5.85      4.37 o 
   8  -3  12        0.96        0.22      6.93 o 
  -6  -2  12        5.16       10.14      5.95 o 
  -5  -2  12        0.25        0.06      3.85 o 
  -4  -2  12        1.19        2.64      3.75 o 
  -3  -2  12        3.00        2.92      4.39 o 
  -2  -2  12        5.78        6.96      4.85 o 
  -1  -2  12       34.70       28.84      5.05 o 
   0  -2  12      142.94      147.51      6.21 o 
   1  -2  12        0.98        1.56      3.70 o 
   2  -2  12        1.81        1.93      3.51 o 
   3  -2  12        1.22        2.75      3.29 o 
   4  -2  12       17.14       17.37      3.62 o 
   5  -2  12        2.34        1.56      3.98 o 
   6  -2  12       11.72        7.94      3.75 o 
   7  -2  12        1.78       -4.46      4.59 o 
   8  -2  12        0.71        0.86      4.37 o 
  -6  -1  12        0.17        1.19      4.62 o 
  -5  -1  12        1.04        2.07      5.74 o 
  -4  -1  12        0.71       -0.15      4.39 o 
  -3  -1  12       52.63       40.22      5.17 o 
  -2  -1  12       17.16       14.29      4.74 o 
  -1  -1  12        0.00        1.96      4.40 o 
   0  -1  12        3.29        8.27      4.91 o 
   1  -1  12       79.10       78.56      3.97 o 
   2  -1  12       32.02       32.68      3.61 o 
   3  -1  12        6.42        4.96      4.72 o 
   4  -1  12       18.22       16.75      3.82 o 
   5  -1  12        2.14        4.13      3.88 o 
   6  -1  12        0.49        3.88      3.77 o 
   7  -1  12        2.50        2.67      3.98 o 
   8  -1  12        0.21       -1.34      3.58 o 
   9  -1  12        0.43       -2.21      4.76 o 
  -5   0  12        8.68       12.15      4.61 o 
  -4   0  12        1.77        8.41      5.91 o 
  -3   0  12       39.69       29.06      5.50 o 
  -2   0  12        0.03        3.57      5.07 o 
  -1   0  12       13.52        9.58      4.88 o 
   0   0  12      394.36      410.23      8.09 o 
   1   0  12       18.65       11.94      4.71 o 
   2   0  12        7.36        8.19      3.47 o 
   3   0  12        5.18        1.81      3.32 o 
   4   0  12      168.77      162.23      4.52 o 
   5   0  12       70.14       65.54      4.10 o 
   6   0  12       53.20       47.43      4.29 o 
   7   0  12       19.59       20.36      4.05 o 
   8   0  12       29.64       33.10      4.35 o 
   9   0  12        9.67        8.14      3.75 o 
  -5   1  12        4.82        4.69      6.69 o 
  -4   1  12       15.45        6.28      4.05 o 
  -3   1  12        0.18       -1.01      4.74 o 
  -2   1  12        4.64        2.72      5.15 o 
  -1   1  12       18.97       20.00      5.08 o 
   0   1  12      104.12       91.60      5.61 o 
   1   1  12       14.76       15.44      5.24 o 
   2   1  12       38.78       40.20      3.60 o 
   3   1  12        0.11       -0.38      3.15 o 
   4   1  12       39.96       42.21      3.65 o 
   5   1  12       11.36       12.21      3.27 o 
   6   1  12       43.63       47.90      4.26 o 
   7   1  12       79.05       86.19      4.28 o 
   8   1  12        3.58        7.48      3.71 o 
   9   1  12       29.58       31.16      3.36 o 
  10   1  12        5.26        5.08      4.96 o 
  -5   2  12       15.66       18.62      6.99 o 
  -4   2  12       24.16       23.75      6.12 o 
  -3   2  12        8.54        4.52      6.09 o 
  -2   2  12       59.30       68.28      6.32 o 
  -1   2  12        1.29        3.42      5.14 o 
   0   2  12        4.48        8.43      5.28 o 
   1   2  12       11.53       10.17      5.45 o 
   2   2  12      136.69      150.68      4.01 o 
   3   2  12       37.00       30.57      3.31 o 
   4   2  12      417.15      404.51     13.74 o 
   5   2  12      166.82      142.64      4.00 o 
   6   2  12       26.36       25.52      3.37 o 
   7   2  12      102.96      103.18      5.61 o 
   8   2  12       43.53       50.06      4.12 o 
   9   2  12        4.90        6.70      4.24 o 
  10   2  12       60.96       72.40      5.24 o 
  -5   3  12       33.14       33.81      6.15 o 
  -4   3  12       14.83       16.45      5.95 o 
  -3   3  12       23.52       16.54      3.99 o 
  -2   3  12        3.89        0.63      5.04 o 
  -1   3  12        8.54        3.29      5.43 o 
   0   3  12        4.42        0.73      5.41 o 
   1   3  12        4.06        6.61      4.96 o 
   2   3  12        1.32        0.12      5.19 o 
   3   3  12       14.47       15.72      2.85 o 
   4   3  12       19.23       21.45      2.93 o 
   5   3  12      337.52      330.89     10.24 o 
   6   3  12        1.16        0.13      2.93 o 
   7   3  12       22.36       25.77      3.32 o 
   8   3  12       15.32       12.11      3.53 o 
   9   3  12       16.38       22.50      4.57 o 
  10   3  12        1.47       -0.46      3.95 o 
  11   3  12        0.82        3.73      3.85 o 
  -5   4  12        3.54        4.66      5.81 o 
  -4   4  12        0.10        1.45      5.22 o 
  -3   4  12        2.90        4.44      5.67 o 
  -2   4  12       11.58        7.04      6.12 o 
  -1   4  12       54.23       69.95      6.38 o 
   0   4  12        0.96        0.06      4.97 o 
   1   4  12       70.64       82.95      3.78 o 
   2   4  12        4.05        0.00      5.30 o 
   3   4  12       10.56       14.13      5.33 o 
   4   4  12        0.44       -1.38      4.98 o 
   5   4  12       59.82       55.10      4.42 o 
   6   4  12      350.31      356.99      6.07 o 
   7   4  12       73.04       70.73      6.26 o 
   8   4  12       28.11       26.63      6.02 o 
   9   4  12        1.73        3.17      3.84 o 
  10   4  12        0.10       -1.03      4.00 o 
  11   4  12        9.80       19.24      3.97 o 
  -5   5  12       12.70       22.42      6.81 o 
  -4   5  12        0.58        2.57      5.91 o 
  -3   5  12        0.74        5.62      5.35 o 
  -2   5  12        7.16        5.95      5.96 o 
  -1   5  12       10.95        9.12      5.56 o 
   0   5  12        0.59        3.36      3.51 o 
   1   5  12       20.10       25.88      3.76 o 
   2   5  12       16.13       18.60      3.65 o 
   3   5  12        6.62        3.64      4.79 o 
   4   5  12        3.97       -0.15      4.09 o 
   5   5  12      200.40      199.71      9.98 o 
   6   5  12       57.23       56.45      5.48 o 
   7   5  12      144.25      124.66      8.40 o 
   8   5  12        5.98        9.06      5.75 o 
   9   5  12       26.57       30.49      3.92 o 
  10   5  12        5.82        5.18      4.14 o 
  11   5  12        0.07        2.44      3.62 o 
  12   5  12        0.27        0.08      5.25 o 
  -3   6  12        4.16        0.78      5.59 o 
  -2   6  12        3.34        6.50      3.88 o 
  -1   6  12        0.27        1.72      3.42 o 
   0   6  12       37.81       38.05      4.41 o 
   1   6  12       33.09       32.37      3.88 o 
   2   6  12       76.50       70.33      6.37 o 
   3   6  12       34.40       39.45      4.09 o 
   4   6  12       10.01        8.67      4.16 o 
   5   6  12       52.62       54.02      4.77 o 
   6   6  12      175.44      171.13      5.49 o 
   7   6  12      126.29      129.03      5.39 o 
   8   6  12        9.82       13.24      3.23 o 
   9   6  12        4.37        5.66      3.34 o 
  10   6  12        4.40        3.87      3.19 o 
  11   6  12       10.01        8.07      3.08 o 
  12   6  12        4.44        2.56      3.92 o 
  -2   7  12        0.03        1.16      3.95 o 
  -1   7  12        2.06       -0.08      4.30 o 
   0   7  12        0.12        0.86      3.98 o 
   1   7  12        2.09        0.79      3.71 o 
   2   7  12       38.95       36.87      4.28 o 
   3   7  12        6.31        2.35      3.75 o 
   4   7  12        6.07        3.25      4.40 o 
   5   7  12       24.68       26.18      4.56 o 
   6   7  12       13.72        8.33      4.55 o 
   7   7  12       16.14       18.85      4.44 o 
   8   7  12       15.06       13.05      4.72 o 
   9   7  12        0.52        1.62      4.56 o 
  10   7  12       14.19       14.41      4.24 o 
  11   7  12        9.64       12.12      4.66 o 
  12   7  12        0.15        2.57      8.55 o 
  -2   8  12       11.03       12.98      4.38 o 
  -1   8  12        3.64        6.82      3.96 o 
   0   8  12       28.34       27.12      4.58 o 
   1   8  12        8.33        5.93      4.11 o 
   2   8  12        0.45        2.49      3.87 o 
   3   8  12        1.79        2.65      3.74 o 
   4   8  12        0.04        2.18      5.96 o 
   5   8  12        8.14        8.84      4.56 o 
   6   8  12       26.89       29.14      4.65 o 
   7   8  12        5.88        6.47      4.00 o 
   8   8  12        2.26        4.21      4.61 o 
   9   8  12        0.27        1.93      3.42 o 
  10   8  12        4.76        2.61      3.64 o 
  11   8  12        0.86        2.64      3.54 o 
  12   8  12       13.92       15.38      6.14 o 
  -1   9  12        3.73        7.86      4.86 o 
   0   9  12        3.74        7.51      4.07 o 
   1   9  12       18.59       19.04      3.95 o 
   2   9  12        1.61        4.11      3.87 o 
   3   9  12        1.95        0.68      4.12 o 
   4   9  12        3.76        7.90      3.94 o 
   5   9  12        0.05        1.53      4.40 o 
   6   9  12        7.95        6.39      4.33 o 
   7   9  12        0.10       -1.27      4.14 o 
   8   9  12       69.26       72.98      3.54 o 
   9   9  12        0.31        0.25      3.55 o 
  10   9  12        0.85       -0.06      3.72 o 
  11   9  12        0.04        0.69      3.56 o 
   0  10  12       16.10       19.91      6.15 o 
   1  10  12       38.98       33.15      4.51 o 
   2  10  12        9.49        4.46      4.15 o 
   3  10  12        5.87        3.89      3.72 o 
   4  10  12        6.84        6.84      3.84 o 
   5  10  12        2.78        6.45      4.03 o 
   6  10  12        0.08        0.83      4.25 o 
   7  10  12        9.98       -2.71     11.56 o 
   8  10  12        0.16       -5.08     12.94 o 
   9  10  12        2.30        5.16      4.78 o 
  10  10  12        0.02        0.74      4.72 o 
  11  10  12        0.23       -0.47      5.38 o 
   3  11  12        0.85        4.01      6.23 o 
   4  11  12        0.78        1.15      8.40 o 
   5  11  12       10.75       27.30     11.93 o 
   6  11  12        6.13       19.07     10.95 o 
   7  11  12        3.40        3.00     11.24 o 
   8  11  12        3.36        4.99     14.01 o 
   9  11  12       16.44        6.93     14.40 o 
  11  11  12       25.27       26.64      6.13 o 
   6  12  12       25.13       41.62     11.79 o 
   7  12  12        0.71        0.13     14.47 o 
  -1  -5  13        1.44        3.97      7.32 o 
   0  -5  13        0.11       -0.88      5.02 o 
   1  -5  13       20.43       27.34      4.75 o 
   2  -5  13       33.66       26.79      5.27 o 
   3  -5  13        0.52        1.02      7.33 o 
  -4  -4  13        5.93        9.40      6.39 o 
  -3  -4  13       14.76       10.17      7.35 o 
  -2  -4  13       17.32       22.00      6.83 o 
  -1  -4  13       29.06       29.32      6.14 o 
   0  -4  13       31.08       36.17      4.98 o 
   1  -4  13       42.37       42.92      5.08 o 
   2  -4  13        2.00        3.54      6.87 o 
   3  -4  13       34.38       41.57      5.14 o 
   4  -4  13       12.15        6.79      4.97 o 
   5  -4  13       16.46       19.63      5.03 o 
   6  -4  13        0.32       -0.32      6.77 o 
  -5  -3  13        0.70        3.28      6.74 o 
  -4  -3  13        9.56        6.76      6.56 o 
  -3  -3  13       14.90       18.82      6.77 o 
  -2  -3  13        0.33        1.08      3.93 o 
  -1  -3  13        4.54        4.44      5.11 o 
   0  -3  13       93.11       97.48      4.41 o 
   1  -3  13       48.68       46.78      4.33 o 
   2  -3  13       31.40       34.72      3.86 o 
   3  -3  13       28.41       32.37      4.24 o 
   4  -3  13       40.61       50.02      6.47 o 
   5  -3  13       80.46       94.58      4.77 o 
   6  -3  13       18.56       24.63      3.70 o 
   7  -3  13       15.05       21.32      5.42 o 
  -5  -2  13        4.78        5.68      4.91 o 
  -4  -2  13        1.64       -0.28      4.22 o 
  -3  -2  13        0.39       -1.18      3.77 o 
  -2  -2  13        1.60        3.10      4.92 o 
  -1  -2  13        0.01        0.85      5.02 o 
   0  -2  13       81.23       87.03      4.34 o 
   1  -2  13        0.06        0.20      3.63 o 
   2  -2  13        7.35        4.52      3.36 o 
   3  -2  13       16.25       19.65      3.85 o 
   4  -2  13       21.10       24.61      6.32 o 
   5  -2  13        1.36        4.22      4.29 o 
   6  -2  13        0.65        1.93      4.02 o 
   7  -2  13        3.86        4.14      4.51 o 
   8  -2  13        3.49        2.68      4.82 o 
  -5  -1  13        1.38        0.00      4.92 o 
  -4  -1  13        0.01        0.97      5.39 o 
  -3  -1  13       14.41        8.60      5.00 o 
  -2  -1  13        0.05       -1.68      4.92 o 
  -1  -1  13        8.31       14.90      4.65 o 
   0  -1  13        0.61        3.02      4.42 o 
   1  -1  13        6.92        5.37      3.68 o 
   2  -1  13       39.23       37.53      3.88 o 
   3  -1  13       28.62       31.08      3.71 o 
   4  -1  13        0.07        1.57      3.47 o 
   5  -1  13       39.50       51.99      5.36 o 
   6  -1  13       11.40       18.55      4.37 o 
   7  -1  13        6.73        8.64      4.18 o 
   8  -1  13       18.01       22.93      4.76 o 
   9  -1  13        2.30        2.50      5.92 o 
  -5   0  13        1.47        4.31      4.62 o 
  -4   0  13        3.27        5.98      5.31 o 
  -3   0  13        3.97        6.24      5.65 o 
  -2   0  13        7.44       18.20      5.71 o 
  -1   0  13       13.73        6.51      5.52 o 
   0   0  13       33.59       37.17      5.27 o 
   1   0  13        0.02        2.64      3.60 o 
   2   0  13       22.06       18.89      3.54 o 
   3   0  13       10.43        4.96      3.41 o 
   4   0  13       68.08       69.49      3.91 o 
   5   0  13       24.34       27.55      3.94 o 
   6   0  13        4.53        2.38      3.78 o 
   7   0  13        7.83        0.45      4.23 o 
   8   0  13        0.07       -1.79      4.23 o 
   9   0  13        3.09        1.51      3.20 o 
  -4   1  13        0.00       -2.01      4.79 o 
  -3   1  13       25.83       22.82      5.70 o 
  -2   1  13       15.09        6.70      4.85 o 
  -1   1  13       25.03       18.96      5.72 o 
   0   1  13        0.00        0.81      4.69 o 
   1   1  13       28.27       26.03      4.88 o 
   2   1  13       40.49       33.43      3.68 o 
   3   1  13        8.32        6.87      3.39 o 
   4   1  13       94.82       83.28      3.95 o 
   5   1  13       93.74       88.92      7.30 o 
   6   1  13       12.05       12.34      3.46 o 
   7   1  13        0.25       -1.19      3.92 o 
   8   1  13       42.12       40.22      4.34 o 
   9   1  13       12.67       18.00      3.55 o 
  -4   2  13        4.83        7.01      5.47 o 
  -3   2  13        6.76       11.15      6.23 o 
  -2   2  13        0.00        3.79      5.58 o 
  -1   2  13      131.58      113.39      6.97 o 
   0   2  13       85.88      103.90      6.74 o 
   1   2  13       32.38       27.47      5.44 o 
   2   2  13      135.87      145.59      4.87 o 
   3   2  13       26.06       31.40      3.35 o 
   4   2  13       89.91       91.75      3.73 o 
   5   2  13       61.34       59.90      3.59 o 
   6   2  13        8.71       11.74      3.27 o 
   7   2  13        0.04        0.07      3.46 o 
   8   2  13       41.44       42.74      3.98 o 
   9   2  13        2.24        7.16      4.36 o 
  10   2  13       44.10       41.10      4.53 o 
  -4   3  13        1.91        1.43      4.40 o 
  -3   3  13        7.96        5.42      5.89 o 
  -2   3  13        3.50        2.97      4.81 o 
  -1   3  13        2.72        3.50      5.10 o 
   0   3  13       76.14       67.24      6.49 o 
   1   3  13       11.86       13.35      5.08 o 
   2   3  13       50.95       48.15      3.29 o 
   3   3  13      160.00      178.19      6.86 o 
   4   3  13       54.69       54.01      3.43 o 
   5   3  13      100.87       91.48      6.63 o 
   6   3  13       32.68       37.52      6.12 o 
   7   3  13        5.54       10.15      5.98 o 
   8   3  13       16.17       10.26      5.03 o 
   9   3  13       24.64       23.37      4.34 o 
  10   3  13        0.20       -0.38      3.96 o 
  -4   4  13       21.71       24.74      6.78 o 
  -3   4  13        0.01        5.21      6.55 o 
  -2   4  13        0.07        0.97      6.19 o 
  -1   4  13        6.93        8.73      5.11 o 
   0   4  13       89.47       94.12      6.70 o 
   1   4  13        3.56        1.45      5.78 o 
   2   4  13       12.85       23.44      5.44 o 
   3   4  13       42.77       56.15      6.24 o 
   4   4  13       43.56       49.53      6.33 o 
   5   4  13      201.21      211.81      7.55 o 
   6   4  13       32.63       33.49      5.97 o 
   7   4  13        6.92       10.09      5.91 o 
   8   4  13       48.23       44.65      5.82 o 
   9   4  13       11.54       15.12      4.40 o 
  10   4  13        6.70        9.48      4.54 o 
  11   4  13       48.31       38.88      4.71 o 
  -4   5  13        4.75        4.99      5.33 o 
  -3   5  13        0.01        7.30      6.65 o 
  -2   5  13        8.25        7.05      5.70 o 
  -1   5  13        5.70       10.46      6.38 o 
   0   5  13       25.46       17.70      6.24 o 
   1   5  13        0.00        5.30      5.81 o 
   2   5  13       13.07       12.02      5.19 o 
   3   5  13       54.28       58.61      5.53 o 
   4   5  13      202.60      217.08      7.62 o 
   5   5  13        1.96        3.28      5.74 o 
   6   5  13        6.28        2.43      5.61 o 
   7   5  13        0.01        2.23      4.50 o 
   8   5  13        1.36        2.56      5.80 o 
   9   5  13        1.22        2.29      4.00 o 
  10   5  13        3.98        5.09      4.39 o 
  11   5  13        8.36        9.01      3.70 o 
  12   5  13        0.23        0.48      6.22 o 
  -2   6  13        2.81        6.72      6.54 o 
  -1   6  13        0.44        4.10      6.12 o 
   0   6  13        3.50        4.42      6.00 o 
   1   6  13       39.92       39.17      3.76 o 
   2   6  13       14.15       19.26      3.69 o 
   3   6  13       70.00       72.34      5.60 o 
   4   6  13        6.24        9.27      5.89 o 
   5   6  13       66.99       71.65      6.56 o 
   6   6  13       87.64       85.64      5.21 o 
   7   6  13        3.10        3.91      4.73 o 
   8   6  13       42.27       44.19      5.21 o 
   9   6  13       53.42       55.40      3.83 o 
  10   6  13        2.18        1.93      3.68 o 
  11   6  13        0.04       -0.11      3.36 o 
  12   6  13        6.18        5.47      5.08 o 
  -1   7  13        0.86        2.02      5.74 o 
   0   7  13        0.65       -0.50      4.11 o 
   1   7  13        2.41        1.88      3.65 o 
   2   7  13        3.64        2.29      3.59 o 
   3   7  13        8.11        8.65      4.01 o 
   4   7  13       80.62       69.48      5.53 o 
   5   7  13      170.02      166.43      7.20 o 
   6   7  13       27.56       22.20      4.93 o 
   7   7  13       54.93       55.11      4.58 o 
   8   7  13        1.45       -0.67      4.11 o 
   9   7  13       24.21       22.81      5.02 o 
  10   7  13        0.31       -0.99      5.24 o 
  11   7  13        5.22        9.09      5.08 o 
  12   7  13        3.81       11.77     11.01 o 
  -1   8  13        6.60        4.08      6.19 o 
   0   8  13        2.15        0.86      4.52 o 
   1   8  13        0.36        2.27      3.97 o 
   2   8  13       14.28       17.41      3.98 o 
   3   8  13       24.20       22.00      4.09 o 
   4   8  13        1.24       -0.94      4.43 o 
   5   8  13       67.29       82.89      5.19 o 
   6   8  13       13.98        8.11      4.71 o 
   7   8  13       38.19       30.50      4.74 o 
   8   8  13        0.97        2.38      4.58 o 
   9   8  13        5.06        7.14      4.99 o 
  10   8  13        0.03       -1.85      4.06 o 
  11   8  13       41.86       46.60      4.62 o 
  12   8  13        0.16        3.81      6.04 o 
  -1   9  13        0.01        0.57      5.99 o 
   0   9  13        1.08        3.35      3.81 o 
   1   9  13        0.01       -1.69      4.11 o 
   2   9  13        2.13        0.81      4.33 o 
   3   9  13        8.83        9.70      4.43 o 
   4   9  13        2.92        3.26      4.02 o 
   5   9  13        5.73        3.89      3.99 o 
   6   9  13       45.77       36.54      4.58 o 
   7   9  13       36.95       40.52      4.47 o 
   8   9  13        0.66        1.33      3.88 o 
   9   9  13        7.47        9.29      3.42 o 
  10   9  13       21.08       19.38      3.97 o 
  11   9  13        1.74        1.72      3.58 o 
   1  10  13       12.07       21.16      4.37 o 
   2  10  13       29.67       26.82      4.25 o 
   3  10  13        5.57        5.37      4.07 o 
   4  10  13        2.04        4.98      3.89 o 
   5  10  13        0.07        5.28      4.07 o 
   6  10  13        5.25       11.13      4.44 o 
   7  10  13        1.52       -0.93      6.66 o 
   8  10  13        2.96       -3.72     13.12 o 
   9  10  13        0.73       -1.04      5.12 o 
  10  10  13       11.77       15.30      4.89 o 
  11  10  13        6.40       12.36      6.24 o 
   4  11  13        8.87       13.63      6.39 o 
   6  11  13        0.02       10.72     10.71 o 
   7  11  13        6.26       -0.82     11.49 o 
   8  11  13        6.64       -7.14     13.34 o 
   9  11  13        0.70       -9.66     13.95 o 
   6  12  13       10.39       28.70     11.70 o 
   7  12  13        2.00       15.87     12.78 o 
  -1  -4  14       13.21       16.18      7.10 o 
   0  -4  14        8.38        8.49      4.70 o 
   1  -4  14       13.73       11.82      5.11 o 
   2  -4  14        2.38        5.12      4.44 o 
   3  -4  14        2.06        2.57      6.06 o 
  -3  -3  14        5.67       11.83      5.94 o 
  -2  -3  14        1.69        3.98      7.31 o 
  -1  -3  14        6.72        3.56      4.89 o 
   0  -3  14        1.15        3.04      3.41 o 
   1  -3  14        1.76        1.19      3.61 o 
   2  -3  14       25.32       21.08      4.16 o 
   3  -3  14       12.76        9.30      5.80 o 
   4  -3  14        0.19       -0.78      4.35 o 
   5  -3  14        1.00        1.20      4.16 o 
   6  -3  14       35.30       44.02      5.13 o 
  -4  -2  14        0.10       -0.24      4.48 o 
  -3  -2  14        0.52        3.58      4.13 o 
  -2  -2  14        0.67        1.90      4.56 o 
  -1  -2  14        0.63        3.50      5.24 o 
   0  -2  14        5.86        6.82      3.77 o 
   1  -2  14        1.37        2.51      3.57 o 
   2  -2  14        1.33        0.48      3.88 o 
   3  -2  14       12.64       15.39      4.04 o 
   4  -2  14       13.01       11.24      4.93 o 
   5  -2  14        3.69        4.88      3.95 o 
   6  -2  14       14.92       22.63      4.79 o 
   7  -2  14        9.39       15.04      4.42 o 
  -4  -1  14        3.03        3.43      4.15 o 
  -3  -1  14        5.27       10.11      4.74 o 
  -2  -1  14        0.59        2.11      5.56 o 
  -1  -1  14       23.82       20.58      5.38 o 
   0  -1  14        1.83        5.61      5.32 o 
   1  -1  14        0.09        0.59      3.96 o 
   2  -1  14       13.33       10.59      3.62 o 
   3  -1  14       14.61       18.43      3.70 o 
   4  -1  14       32.68       31.55      4.06 o 
   5  -1  14       12.22       20.63      3.98 o 
   6  -1  14        0.67        0.36      4.23 o 
   7  -1  14       22.87       24.57      4.46 o 
   8  -1  14       30.89       41.91      6.83 o 
  -4   0  14        0.61       -0.68      4.52 o 
  -3   0  14        2.44        9.04      5.96 o 
  -2   0  14       23.86       24.14      5.80 o 
  -1   0  14        3.83       -0.02      4.87 o 
   0   0  14        0.94        2.63      4.66 o 
   1   0  14       23.25       19.31      3.83 o 
   2   0  14       18.94       23.33      3.77 o 
   3   0  14        8.84       11.26      3.69 o 
   4   0  14       18.80       25.17      3.98 o 
   5   0  14        0.04        1.20      3.46 o 
   6   0  14       58.29       53.99      4.51 o 
   7   0  14        0.26       -1.59      4.16 o 
   8   0  14       11.00       13.97      4.10 o 
   9   0  14       21.65       21.41      6.87 o 
  -3   1  14        7.83        7.00      5.74 o 
  -2   1  14        0.55       -0.98      5.05 o 
  -1   1  14        6.76        5.86      5.22 o 
   0   1  14       71.25       78.45      5.71 o 
   1   1  14       27.49       22.57      5.91 o 
   2   1  14       20.06       18.11      3.76 o 
   3   1  14        0.29       -0.19      3.40 o 
   4   1  14        2.34       -1.07      3.62 o 
   5   1  14       22.45       21.01      4.14 o 
   6   1  14        1.77        2.44      3.74 o 
   7   1  14        5.18        4.64      3.96 o 
   8   1  14       14.80       14.21      4.34 o 
   9   1  14        7.05       17.21      5.35 o 
  -3   2  14        6.17        7.93      6.00 o 
  -2   2  14        7.12       15.19      5.20 o 
  -1   2  14        8.32       10.45      4.93 o 
   0   2  14       32.44       47.51      6.33 o 
   1   2  14       20.20       17.09      4.96 o 
   2   2  14       26.11       32.73      3.59 o 
   3   2  14        9.38        9.89      3.29 o 
   4   2  14        0.03       -0.34      3.37 o 
   5   2  14        0.31        1.64      3.26 o 
   6   2  14       80.96       84.96      6.81 o 
   7   2  14       85.30       77.02      6.82 o 
   8   2  14        6.28        2.69      5.64 o 
   9   2  14       52.69       63.30      7.05 o 
  -3   3  14        1.16       -0.07      5.76 o 
  -2   3  14        5.78        8.53      5.64 o 
  -1   3  14        0.36        0.38      6.29 o 
   0   3  14        0.15        0.38      5.23 o 
   1   3  14      134.97      116.51      6.60 o 
   2   3  14      115.52      112.72      6.82 o 
   3   3  14       12.80       15.82      6.12 o 
   4   3  14       10.15        9.68      5.55 o 
   5   3  14        9.85        3.83      5.82 o 
   6   3  14        4.22        3.34      4.84 o 
   7   3  14        1.20       -2.09      6.11 o 
   8   3  14       12.97       12.83      6.30 o 
   9   3  14       29.88       29.46      6.49 o 
  10   3  14        6.17       10.48      5.54 o 
  -2   4  14       10.62       16.17      5.74 o 
  -1   4  14        1.11       -0.85      6.32 o 
   0   4  14        0.66        3.07      6.17 o 
   1   4  14        5.44        2.63      6.01 o 
   2   4  14       15.95       27.06      6.10 o 
   3   4  14        6.58        9.52      5.99 o 
   4   4  14       10.07        8.24      5.93 o 
   5   4  14        9.01       10.61      5.78 o 
   6   4  14        6.71        6.15      5.02 o 
   7   4  14       33.22       41.82      6.52 o 
   8   4  14        4.80        3.81      5.25 o 
   9   4  14        9.97        9.28      5.58 o 
  10   4  14      126.36      142.92      5.31 o 
  11   4  14        4.22        5.00      5.83 o 
  -2   5  14        0.04       -0.18      4.80 o 
  -1   5  14        1.61        0.22      5.33 o 
   0   5  14        1.90        1.80      5.09 o 
   1   5  14        7.15       11.68      6.12 o 
   2   5  14       42.98       40.73      6.43 o 
   3   5  14       54.99       55.91      5.68 o 
   4   5  14       25.47       23.54      6.01 o 
   5   5  14      264.13      289.49      8.39 o 
   6   5  14       81.26       62.90      6.50 o 
   7   5  14        8.59       10.37      5.02 o 
   8   5  14       11.30       18.17      6.30 o 
   9   5  14        0.85       -0.95      3.79 o 
  10   5  14       15.65       13.26      3.94 o 
  11   5  14        1.02        2.59      5.96 o 
  -1   6  14        5.22        3.43      5.66 o 
   0   6  14        1.00       -2.61      5.89 o 
   1   6  14        5.70       11.59      5.10 o 
   2   6  14       35.21       32.56      5.93 o 
   3   6  14       47.18       43.70      5.89 o 
   4   6  14       25.16       16.78      5.64 o 
   5   6  14        0.25       -0.99      6.08 o 
   6   6  14       15.32       16.50      5.14 o 
   7   6  14       22.02       25.35      5.75 o 
   8   6  14        0.91        2.57      5.86 o 
   9   6  14        1.71        0.05      3.77 o 
  10   6  14        2.09        1.34      3.34 o 
  11   6  14       21.90       24.21      5.06 o 
   0   7  14        0.00        2.62      4.72 o 
   1   7  14        5.77        8.16      4.56 o 
   2   7  14        2.65        1.70      5.97 o 
   3   7  14        1.58        2.40      5.17 o 
   4   7  14       27.53       37.32      6.25 o 
   5   7  14       23.45       22.94      5.58 o 
   6   7  14       30.13       26.94      5.95 o 
   7   7  14        3.96        3.37      4.50 o 
   8   7  14       10.13       15.92      5.84 o 
   9   7  14        0.09        0.43      4.76 o 
  10   7  14        7.34       14.34      5.74 o 
  11   7  14        4.41        8.94      5.69 o 
   0   8  14        2.46        0.51      5.52 o 
   1   8  14        0.16        0.71      6.06 o 
   2   8  14        1.04        3.98      3.62 o 
   3   8  14       27.81       25.61      3.71 o 
   4   8  14        0.01        1.27      5.69 o 
   5   8  14        0.09        2.70      5.76 o 
   6   8  14       17.60       11.82      5.02 o 
   7   8  14        9.73       11.73      5.47 o 
   8   8  14       17.03       17.72      5.18 o 
   9   8  14       10.74       11.69      4.28 o 
  10   8  14        1.53        2.14      5.38 o 
  11   8  14        8.89       14.31      5.77 o 
   1   9  14        0.19        1.09      4.42 o 
   2   9  14        0.07        1.38      3.89 o 
   3   9  14        1.16        0.58      4.13 o 
   4   9  14        0.02        0.06      4.68 o 
   5   9  14       32.98       33.16      4.99 o 
   6   9  14        0.29       -0.20      5.53 o 
   7   9  14       10.63        9.71      4.50 o 
   8   9  14        1.00        0.96      4.96 o 
   9   9  14       81.69       88.20      5.69 o 
  10   9  14       30.22       41.72      4.19 o 
  11   9  14        4.37        8.15      4.48 o 
   2  10  14        1.38        2.57      4.15 o 
   3  10  14        0.14        0.70      4.20 o 
   4  10  14       13.59       16.16      3.74 o 
   5  10  14       29.04       37.61      5.09 o 
   6  10  14        2.31        0.83      4.80 o 
   7  10  14       12.90       18.97      4.99 o 
   8  10  14        6.43        6.00      5.04 o 
   9  10  14        0.57        1.59      5.51 o 
  10  10  14        0.34       -2.15      5.66 o 
   7  11  14        0.44        6.44     11.31 o 
   8  11  14        1.79       -4.30     13.15 o 
   9  11  14        8.98        3.47     12.38 o 
   0  -3  15        2.88        4.54      6.87 o 
   1  -3  15        1.50       -2.56      6.99 o 
   2  -3  15        4.28        3.33      6.00 o 
   3  -3  15        0.93       -0.94      4.16 o 
   4  -3  15        1.84        2.93      3.82 o 
   5  -3  15        1.89        0.86      6.21 o 
  -2  -2  15        0.64        3.41      5.83 o 
  -1  -2  15       28.11       25.17      5.89 o 
   0  -2  15       23.94       22.67      4.29 o 
   1  -2  15       27.22       28.33      4.01 o 
   2  -2  15        0.68        3.22      3.93 o 
   3  -2  15       12.63       15.48      4.31 o 
   4  -2  15       27.17       34.87      4.55 o 
   5  -2  15       10.04        8.04      4.07 o 
   6  -2  15        1.51        3.09      3.98 o 
  -3  -1  15        0.81        2.67      5.11 o 
  -2  -1  15        0.00        3.02      5.01 o 
  -1  -1  15        4.39        3.87      5.75 o 
   0  -1  15        4.91        7.12      4.05 o 
   1  -1  15        8.91        6.62      3.81 o 
   2  -1  15       10.14        9.39      3.95 o 
   3  -1  15        2.73        2.93      4.19 o 
   4  -1  15        9.51       12.13      4.04 o 
   5  -1  15        3.60        3.21      4.27 o 
   6  -1  15       14.00       11.31      4.08 o 
   7  -1  15       74.63       84.38      5.34 o 
  -3   0  15        0.02       -1.35      5.68 o 
  -2   0  15        0.02        2.45      4.96 o 
  -1   0  15        5.75        5.98      5.30 o 
   0   0  15        5.05        3.22      4.46 o 
   1   0  15        0.54        0.68      3.75 o 
   2   0  15        0.23       -0.42      3.66 o 
   3   0  15        0.23        0.36      3.79 o 
   4   0  15        0.10        3.16      3.78 o 
   5   0  15        6.93       16.37      3.97 o 
   6   0  15        0.01       -0.19      4.11 o 
   7   0  15        9.60        9.18      4.62 o 
   8   0  15        2.48        0.47      6.47 o 
  -2   1  15        6.97        4.76      6.24 o 
  -1   1  15        9.75       11.37      6.28 o 
   0   1  15       40.47       34.36      5.50 o 
   1   1  15        2.09        4.20      4.76 o 
   2   1  15        0.04        0.41      3.81 o 
   3   1  15        7.86        5.18      3.75 o 
   4   1  15       13.71       12.24      3.96 o 
   5   1  15       49.50       51.45      4.27 o 
   6   1  15        0.83        4.14      6.24 o 
   7   1  15       39.37       48.11      7.10 o 
   8   1  15       18.31       17.06      6.97 o 
  -2   2  15        5.21       10.32      5.64 o 
  -1   2  15        0.73        1.68      6.33 o 
   0   2  15        1.91        1.45      5.38 o 
   1   2  15       71.81       73.62      6.63 o 
   2   2  15       83.01       82.32      5.94 o 
   3   2  15        6.66        5.75      5.86 o 
   4   2  15        2.91        0.57      5.77 o 
   5   2  15       14.50       19.23      5.51 o 
   6   2  15        2.73        1.79      4.77 o 
   7   2  15        1.81       -0.23      4.77 o 
   8   2  15        7.33        8.10      5.47 o 
  -2   3  15        1.23        0.58      6.51 o 
  -1   3  15       27.72       21.93      5.47 o 
   0   3  15       10.80        7.00      5.39 o 
   1   3  15        0.00        0.94      5.82 o 
   2   3  15        1.00       -1.22      5.22 o 
   3   3  15       18.62       14.25      6.41 o 
   4   3  15       21.13       20.04      6.36 o 
   5   3  15       39.89       41.07      6.67 o 
   6   3  15       26.46       27.21      6.31 o 
   7   3  15        0.54        1.30      5.85 o 
   8   3  15       20.56       19.63      6.19 o 
   9   3  15        5.50        7.92      6.86 o 
  -1   4  15        5.35        2.64      5.52 o 
   0   4  15       11.39        3.43      5.20 o 
   1   4  15       27.08       26.01      6.38 o 
   2   4  15       73.45       78.11      6.55 o 
   3   4  15       28.68       31.46      6.66 o 
   4   4  15       53.52       65.57      7.17 o 
   5   4  15       11.16        9.10      6.27 o 
   6   4  15        2.58        3.79      5.93 o 
   7   4  15       25.24       19.64      5.65 o 
   8   4  15       23.27       18.06      5.00 o 
   9   4  15        1.90        2.20      5.03 o 
  10   4  15       14.84       20.00      6.86 o 
   0   5  15       15.25       18.28      6.05 o 
   1   5  15        0.06        2.30      6.28 o 
   2   5  15       18.51       19.02      5.31 o 
   3   5  15       28.25       31.58      6.27 o 
   4   5  15       63.56       67.01      5.86 o 
   5   5  15        1.81       -1.38      5.03 o 
   6   5  15       65.56       69.66      6.13 o 
   7   5  15        0.01       -0.34      6.04 o 
   8   5  15       50.15       62.67      7.12 o 
   9   5  15       25.56       16.96      6.87 o 
  10   5  15        2.60        2.74      5.25 o 
   0   6  15       18.64       16.68      4.94 o 
   1   6  15        8.81       10.87      5.14 o 
   2   6  15        7.93       11.65      6.39 o 
   3   6  15        3.15        0.12      6.23 o 
   4   6  15       12.50       20.73      5.24 o 
   5   6  15       17.84       12.15      5.71 o 
   6   6  15       19.41       15.23      5.00 o 
   7   6  15        1.23        2.73      5.46 o 
   8   6  15       14.99       14.14      6.40 o 
   9   6  15        0.99        2.53      6.44 o 
  10   6  15        6.32       10.57      4.39 o 
   1   7  15        0.01       -0.39      4.62 o 
   2   7  15        0.34        1.93      5.93 o 
   3   7  15        4.95        5.13      5.11 o 
   4   7  15        0.07        1.97      6.15 o 
   5   7  15       29.15       33.01      6.29 o 
   6   7  15       55.07       55.35      6.38 o 
   7   7  15        9.51       14.10      6.19 o 
   8   7  15        1.43        7.10      5.75 o 
   9   7  15        2.01        2.37      4.63 o 
  10   7  15        1.65        2.85      5.04 o 
   2   8  15        8.96        9.87      6.30 o 
   3   8  15       16.97       19.80      5.88 o 
   4   8  15        1.64        7.38      6.11 o 
   5   8  15        1.74        2.80      5.06 o 
   6   8  15        0.15       -0.60      4.57 o 
   7   8  15       28.10       26.09      5.69 o 
   8   8  15        0.04        0.48      6.00 o 
   9   8  15       17.32       21.32      5.97 o 
  10   8  15        4.73        5.18      5.21 o 
   2   9  15        0.04       -2.07      6.23 o 
   3   9  15        0.39        5.35      5.21 o 
   4   9  15       10.58        8.97      5.10 o 
   5   9  15       28.88       35.41      6.43 o 
   6   9  15        4.05        0.34      5.61 o 
   7   9  15       16.61       10.38      6.03 o 
   8   9  15        0.26       -0.74      5.74 o 
   9   9  15        3.66        6.03      4.73 o 
  10   9  15       11.25        8.95      5.43 o 
   3  10  15       13.85       13.92      3.86 o 
   4  10  15        2.02        0.15      5.06 o 
   5  10  15       11.52       18.98      5.69 o 
   6  10  15        6.81        9.99      4.42 o 
   7  10  15        3.23        7.68      4.76 o 
   8  10  15       35.50       38.62      5.98 o 
   9  10  15        2.20        1.68      4.30 o 
   0  -2  16        4.44        4.57      3.86 o 
   1  -2  16        8.75       10.18      4.06 o 
   2  -2  16        1.31        3.56      4.36 o 
   3  -2  16        0.15       -0.67      3.94 o 
   4  -2  16       10.51       11.74      4.33 o 
   5  -2  16        1.16        3.11      5.08 o 
  -1  -1  16       13.45       17.02      6.26 o 
   0  -1  16        1.75        0.69      3.98 o 
   1  -1  16        0.38        0.24      4.18 o 
   2  -1  16        8.48        2.19      4.11 o 
   3  -1  16        9.25        3.73      3.81 o 
   4  -1  16        4.03        6.53      4.34 o 
   5  -1  16        0.43        4.17      4.20 o 
   6  -1  16        2.81        2.54      5.73 o 
  -1   0  16        2.42        5.35      6.26 o 
   0   0  16        0.00        2.40      4.90 o 
   1   0  16        5.57        2.45      4.03 o 
   2   0  16        0.00        0.63      3.51 o 
   3   0  16        0.46       -0.95      4.18 o 
   4   0  16        1.87        1.46      3.71 o 
   5   0  16       42.28       37.38      6.06 o 
   6   0  16        0.10        2.53      6.61 o 
  -1   1  16        6.46       10.55      4.78 o 
   0   1  16        8.22       12.68      5.70 o 
   1   1  16        2.86        2.49      5.14 o 
   2   1  16        1.76        0.89      4.82 o 
   3   1  16        0.69        3.57      6.17 o 
   4   1  16       66.26       61.98      5.67 o 
   5   1  16        0.03        1.15      5.84 o 
   6   1  16       47.07       53.36      7.11 o 
  -1   2  16        1.33       -0.43      4.78 o 
   0   2  16        0.95        0.66      4.59 o 
   1   2  16       18.58       19.08      6.56 o 
   2   2  16       42.84       35.93      6.98 o 
   3   2  16        5.19        3.94      5.93 o 
   4   2  16        1.06        1.33      6.19 o 
   5   2  16        0.01        1.57      4.90 o 
   6   2  16       13.97       10.12      5.73 o 
   7   2  16        4.39       12.39      6.73 o 
   0   3  16        0.03        2.44      6.47 o 
   1   3  16       12.13       19.88      6.44 o 
   2   3  16       14.66       18.70      6.60 o 
   3   3  16       23.66       24.55      6.91 o 
   4   3  16       60.65       68.35      6.07 o 
   5   3  16        7.88        2.29      5.96 o 
   6   3  16        6.63       16.58      6.44 o 
   7   3  16       26.53       34.21      6.88 o 
   0   4  16        5.28        4.18      5.86 o 
   1   4  16        0.86        5.25      6.11 o 
   2   4  16        3.01        6.12      5.69 o 
   3   4  16       20.07       19.45      5.95 o 
   4   4  16        1.06        0.80      6.10 o 
   5   4  16        1.35        1.38      5.38 o 
   6   4  16        7.39        8.13      6.19 o 
   7   4  16        2.16        9.03      6.63 o 
   8   4  16        1.18        7.87      6.69 o 
   1   5  16        1.61        2.17      6.57 o 
   2   5  16        0.15        1.01      6.03 o 
   3   5  16        0.96        3.61      6.57 o 
   4   5  16       10.51        9.12      5.88 o 
   5   5  16        0.39       -0.27      6.47 o 
   6   5  16       47.71       43.06      6.25 o 
   7   5  16        0.22        3.83      5.01 o 
   8   5  16        6.06        5.39      5.15 o 
  10   5  16        0.40       -2.27      6.28 o 
   2   6  16        0.25       -2.31      5.44 o 
   3   6  16        0.52        2.15      5.76 o 
   4   6  16        5.94        4.49      5.34 o 
   5   6  16       12.78       10.59      6.52 o 
   6   6  16        6.58        8.82      5.35 o 
   7   6  16        5.95        0.35      4.82 o 
   8   6  16        6.78        4.50      5.55 o 
   2   7  16       15.80       10.23      4.94 o 
   3   7  16        2.72       -0.71      6.40 o 
   4   7  16        1.88        3.04      6.58 o 
   5   7  16       40.50       41.56      6.50 o 
   6   7  16        7.95        3.26      6.40 o 
   7   7  16        0.26       -0.14      5.78 o 
   8   7  16        0.85        0.81      5.54 o 
   3   8  16        0.04       -0.72      6.37 o 
   4   8  16        0.45        3.22      6.44 o 
   5   8  16        4.61       -3.01      6.53 o 
   6   8  16        9.18       14.55      5.69 o 
   7   8  16        0.07        5.70      4.85 o 
   8   8  16        0.92        3.18      5.27 o 
   4   9  16        0.57        0.13      5.45 o 
   5   9  16       22.14       20.88      5.26 o 
   6   9  16        6.86        9.30      6.26 o 
   7   9  16        0.42       -2.48      5.16 o 
   8   9  16        7.96       17.74      4.76 o 
   6  10  16        1.79        1.21      4.84 o 
   7  10  16       18.01       18.56      5.92 o 
   8  10  16        1.92        3.93      5.94 o 
   0  -1  17        0.08       -1.30      5.81 o 
   1  -1  17        0.02       -2.63      5.83 o 
   2  -1  17        5.48        4.00      5.03 o 
   3  -1  17        1.76        2.04      3.97 o 
   1   0  17        0.06        3.46      6.77 o 
   2   0  17        0.28       -0.68      6.08 o 
   3   0  17        5.13        2.34      6.44 o 
   4   0  17       20.00       20.55      6.33 o 
   2   1  17       22.13       28.58      6.95 o 
   3   1  17        4.99        7.86      6.56 o 
   4   1  17       18.99       22.39      6.38 o 
   2   2  17       13.95       15.07      5.05 o 
   3   2  17        1.10        0.01      5.23 o 
   4   2  17        0.01       -5.39      5.39 o 
   5   2  17        3.22       10.05      6.68 o 
   2   3  17       16.30       20.27      5.29 o 
   3   3  17        6.76        9.43      6.18 o 
   4   3  17        0.39        1.57      5.04 o 
   5   3  17       16.57       22.11      6.56 o 
   3   4  17       82.65       94.68      7.26 o 
   4   4  17        3.50        1.40      6.02 o 
   5   4  17        0.22       -1.89      6.71 o 
   6   4  17        0.00        0.21      5.09 o 
   3   5  17        9.07        6.28      5.11 o 
   4   5  17       17.14       16.35      6.06 o 
   5   5  17       40.96       36.06      5.75 o 
   6   5  17        2.16       -1.94      6.79 o 
   4   6  17       45.95       40.50      5.66 o 
   5   6  17       20.53       21.30      5.71 o 
   6   6  17        0.14        1.79      6.73 o 
   5   7  17        0.33        1.68      6.97 o 
                                                 
